# Supplementary material for: Cancer-testis antigen CEP55 serves as a prognostic biomarker and is correlated with immune infiltration and immunotherapy efficacy in pan-cancer
Source: Front Mol Biosci. 2023 Jul 7;10:1198557. doi: 10.3389/fmolb.2023.1198557 (PMC10360201; doi:10.3389/fmolb.2023.1198557)
Supplement: Supplementary file 5 [file Table1.XLSX]

## Sheet: Table S1
Supplementary Table 1: Detailed information on the datasets included in this study
Tumor	Primary Site	Number of Tumor Tissues	Number of Normal Tissues					Tumor	GEO accession number	Number of Normal Tissues	Number of Tumor Tissues
		TCGA	TCGA	GTEx	Total
ACC	adrenocortical cancer	77	0	128	128			ACC	GSE33371	10	55
BLCA	bladder urothelial carcinoma	407	19	9	28			BLCA	GSE3167	9	41
BRCA	breast invasive carcinoma	1099	113	179	292			BRCA	GSE38959	13	30
CESC	cervical & endocervical cancer	306	3	10	13			CESC	GSE7803	10	24
CHOL	cholangiocarcinoma	36	9	0	9			CHOL	GSE132305	38	182
COAD	colon adenocarcinoma	290	41	308	349			COAD	GSE44861	48	49
DLBC	diffuse large B-cell lymphoma	47	0	444	444			DLBC	GSE32018	7	22
ESCA	esophageal carcinoma	182	13	653	666			ESCA	GSE20347	17	17
GBM	glioblastoma multiforme	166	5	1152	1157			GBM	GSE16011	8	276
HNSC	head & neck squamous cell carcinoma	520	44	0	44			HNSC	GSE83519	22	22
KICH	kidney chromophobe	66	25	28	53			KICH	GSE15641	23	6
KIRC	kidney clear cell carcinoma	531	72		90			KIRC	GSE15641	23	32
KIRP	kidney papillary cell carcinoma	289	32		60			KIRP	GSE15641	23	11
LAML	acute myeloid leukemia	173	0	70	70			LAML	GSE114868	20	194
LGG	brain lower grade glioma	523	0	1152	1152			LGG	GSE108474	28	101
LIHC	liver hepatocellular carcinoma	371	50	110	160			LIHC	GSE62232	10	81
LUAD	lung adenocarcinoma	515	59	288	347			LUAD	GSE10072	49	58
LUSC	lung squamous cell carcinoma	498	50		338			LUSC	GSE21933	21	21
MESO	mesothelioma	87	0	0	0			/	/	/	/
OV	ovarian serous cystadenocarcinoma	427	0	88	88			OV	GSE14407	12	12
PAAD	pancreatic adenocarcinoma	179	4	167	171			PAAD	GSE16515	16	36
PCPG	pheochromocytoma & paraganglioma	182	3	0	3			/	/	/	/
PRAD	prostate adenocarcinoma	496	52	100	152			PRAD	GSE6956	20	69
READ	rectum adenocarcinoma	93	10	308	318			READ	GSE87211	160	203
SARC	sarcoma	262	2	0	2			SARC	GSE21122	9	149
SKCM	skin cutaneous melanoma	469	1	812	813			SKCM	GSE46517	7	31
STAD	stomach adenocarcinoma	414	36	174	210			STAD	GSE29272	134	134
TGCT	testicular germ cell tumor	154	0	165	165			TGCT	GSE3218	6	101
THCA	thyroid carcinoma	512	59	279	338			THCA	GSE33630	45	60
THYM	thymoma	119	2	444	446			THYM	GSE33630	6	13
UCEC	uterine corpus endometrioid carcinoma	181	23	78	101			UCEC	GSE106191	33	64
UCS	uterine carcinosarcoma	57	0		78			/	/	/	/
UVM	uveal melanoma	79	0	0	0			/	/	/	/

## Sheet: Table S2
Supplementary Table 2: Detailed information on the immunotherapy cohorts
PMID	Study	Accession	Cancers	Anti Target	Mean expression in responders	Mean expression in non-responders	Log2FC	FDR	P Value
29443960	IMvigor210	-	Urothelial Cancer	anti-PDL1	1266.82	826.97	0.476	0.003	0
unavalible	GSE111636	GSE111636	Urothelial Cancer	anti-PD1	1.95	1.93	0.019	0.946	0.675
32917656	GSE122220	GSE122220	Melanoma	anti-PD1	7.02	7.2	-0.174	0.994	0.796
30753825	ERP105482	-	Melanoma	anti-PD1 + anti-CTLA4	631	604	0.492	0.675	0.213
31537801	SRP217040	GSE135222	Non-small Cell Lung Cancer	anti-PDL1	892.5	886	0.28	0.789	0.463
32879421	SRP183455	GSE126044	Non-small Cell Lung Cancer	anti-PD1	159.5	387	-0.942	0.579	0.227
27491898	GSE67501	GSE67501	Renal Cell Carcinoma	anti-PD1	9.18	9.2	-0.02	1	0.976
29301960	SRP128156	-	Renal Cell Carcinoma	anti-PD1 + anti-CTLA4	335	84	1.437	1	0.059
30742119	SRP155030	-	Glioblastoma	anti-PD1	124	103	-0.056	0.987	0.904

## Sheet: Table S3
Supplementary Table 3: Results of univariate Cox regression analysis in pan-cancer
Overall Survival						Disease-Specific Survival
Cancer	HR	HR.95L	HR.95H	pvalue		Cancer	HR	HR.95L	HR.95H	pvalue
ACC	2.16597	1.63825	2.86369	5.806e-08		ACC	2.12818	1.59945	2.83169	2.18337e-07
BLCA	0.982188	0.878338	1.09832	0.752606		BLCA	1.00924	0.878442	1.15951	0.896687
BRCA	0.922977	0.848924	1.00349	0.0603344		BRCA	1.03598	0.913796	1.17451	0.5809
CESC	0.861245	0.691679	1.07238	0.181784		CESC	0.879459	0.68436	1.13018	0.315517
CHOL	1.00729	0.839811	1.20817	0.9376		CHOL	1.00195	0.825601	1.21597	0.984243
COAD	0.844567	0.690652	1.03278	0.0998219		COAD	0.812055	0.634119	1.03992	0.0989891
DLBC	0.993703	0.459328	2.14976	0.987199		DLBC	0.626471	0.242445	1.61878	0.334291
ESCA	0.977574	0.806825	1.18446	0.816868		ESCA	1.07821	0.81817	1.42089	0.592815
GBM	1.15713	0.914546	1.46406	0.224058		GBM	1.20436	0.925727	1.56685	0.166026
HNSC	1.02302	0.914118	1.14489	0.691902		HNSC	0.997509	0.864877	1.15048	0.972665
KICH	2.35258	1.6362	3.38263	3.88519e-06		KICH	2.65366	1.78395	3.94736	1.45843e-06
KIRC	1.36343	1.22738	1.51457	7.4823e-09		KIRC	1.61051	1.40565	1.84523	6.63967e-12
KIRP	1.6582	1.38833	1.98053	2.40232e-08		KIRP	2.08276	1.69891	2.55332	1.67274e-12
LGG	1.46817	1.31813	1.6353	2.91718e-12		LGG	1.4789	1.32202	1.65439	7.95689e-12
LIHC	1.12151	1.02367	1.22871	0.0138056		LIHC	1.21994	1.0784	1.38005	0.00157987
LUAD	1.15058	1.05452	1.25538	0.0016133		LUAD	1.17714	1.05381	1.31491	0.00387657
LUSC	0.90369	0.838629	0.973798	0.00789684		LUSC	0.894908	0.792569	1.01046	0.0731306
MESO	1.75291	1.40468	2.18746	6.79126e-07		MESO	2.03188	1.49845	2.75522	5.04646e-06
OV	1.0396	0.892924	1.21038	0.616716		OV	1.02247	0.868552	1.20367	0.789498
PAAD	1.63901	1.32072	2.03401	7.28832e-06		PAAD	1.69397	1.31898	2.17557	3.64909e-05
PCPG	1.92233	0.877857	4.20951	0.102214		PCPG	2.05627	0.751921	5.62328	0.160177
PRAD	1.67276	0.959168	2.91723	0.0698241		PRAD	2.18331	1.02322	4.6587	0.0434543
READ	0.967648	0.577864	1.62035	0.9005		READ	1.4792	0.697936	3.13499	0.306988
SARC	1.08063	0.931194	1.25405	0.30716		SARC	1.10714	0.940087	1.30387	0.222613
SKCM	1.11101	0.78284	1.57676	0.555624		SKCM	1.36971	0.906163	2.07037	0.13557
STAD	0.925011	0.825524	1.03649	0.179375		STAD	0.923078	0.795243	1.07146	0.292611
TGCT	0.825892	0.132291	5.15604	0.837797		TGCT	0.867976	0.129595	5.81334	0.88398
THCA	0.784981	0.534819	1.15216	0.216256		THCA	0.735658	0.427261	1.26666	0.268152
THYM	0.689721	0.489955	0.970936	0.0332537		THYM	1.01677	0.513067	2.015	0.961981
UCEC	1.10047	0.934033	1.29656	0.252503		UCEC	1.1825	0.952243	1.46843	0.129243
UCS	1.10509	0.590673	2.06751	0.754546		UCS	1.21051	0.626259	2.33981	0.56993
UVM	1.55573	1.02704	2.35658	0.0369885		UVM	1.58651	1.0338	2.4347	0.0346786

## Sheet: Table S4
Supplementary Table 4: Correlations between CEP55 expression and TMB and MSI in pan-cancer
TMB				MSI
Cancer Type	Correlation	P-Value		Cancer Type	Correlation	P-Value
ACC	0.584188	1.59e-08		ACC	0.162672	0.152036
BLCA	0.282103	7.58e-09		BLCA	0.0153084	0.758736
BRCA	0.383719	1.73e-35		BRCA	0.00742437	0.81207
CESC	0.143253	0.0164513		CESC	-0.0389094	0.506327
CHOL	0.206106	0.22782		CHOL	0.144144	0.400157
COAD	0.305179	6.8e-10		COAD	0.251651	1.56264e-07
DLBC	0.140798	0.411279		DLBC	-0.498887	0.00035789
ESCA	-0.0215936	0.792418		ESCA	0.0967587	0.237251
GBM	0.00150788	0.986048		GBM	0.0862269	0.311064
HNSC	0.16456	0.000265228		HNSC	0.00471665	0.916972
KICH	0.506744	1.65e-05		KICH	-0.000699369	0.995588
KIRC	0.188938	0.000570948		KIRC	-0.00125349	0.981847
KIRP	-0.0428568	0.477468		KIRP	0.0130552	0.826612
LAML	-0.0868567	0.491468		LAML	-0.191048	0.110497
LGG	0.411009	1.95e-21		LGG	-0.0518193	0.248869
LIHC	-0.0163961	0.757197		LIHC	0.0991499	0.0574019
LUAD	0.451487	1.75e-26		LUAD	-0.00749249	0.866223
LUSC	0.1839	4.79e-05		LUSC	0.117718	0.00924475
MESO	0.145028	0.217626		MESO	0.164418	0.153032
OV	0.0719114	0.247908		OV	0.0373772	0.547734
PAAD	0.417635	9.54e-08		PAAD	0.115987	0.126379
PCPG	0.0719401	0.345508		PCPG	0.0089187	0.906749
PRAD	0.422833	1.01e-21		PRAD	0.0478309	0.295153
READ	0.374759	1.21e-05		READ	0.28185	0.0004971
SARC	0.441062	1.47e-12		SARC	0.258986	3.15369e-05
SKCM	0.267632	4.91e-09		SKCM	-0.0910389	0.049523
STAD	0.560324	1.22e-31		STAD	0.367016	2.63901e-13
TGCT	0.130974	0.117644		TGCT	-0.0568328	0.491171
THCA	0.0507656	0.268492		THCA	0.0351042	0.440036
THYM	-0.709705	3.33e-19		THYM	-0.0222205	0.811232
UCEC	0.21313	9.35e-07		UCEC	0.193402	6.88947e-06
UCS	0.207998	0.123979		UCS	0.310161	0.0199985
UVM	-0.132259	0.251535		UVM	0.0910495	0.430974

## Sheet: Table S5
Supplementary Table 5: Results of gene set Enrichment Analysis (GSEA) in pan-cancer
Normalized Enrichment Score (NES) Values
TERM	ACC	BLCA	BRCA	CESC	CHOL	COAD	DLBC	ESCA	GBM	HNSC	KICH	KIRC	KIRP	LAML	LGG	LIHC	LUAD	LUSC	MESO	OV	PAAD	PCPG	PRAD	READ	SARC	SKCM	STAD	TGCT	THCA	THYM	UCEC	UCS	UVM
HALLMARK_ADIPOGENESIS	-1.40319	-1.36983	-1.29146	-1.043	-1.45334	-0.697356	-1.45284	-0.969395	-1.12741	-1.11897	-0.949189	-1.46133	-1.01145	1.73146	-1.06779	-2.48933	-1.22875	-0.912184	-1.20802	1.64203	-1.19481	-0.830787	-1.25395	-1.08589	-1.17254	-1.10561	-1.01642	-1.24098	-1.09949	0.711682	-0.922792	-0.674343	0.74963
HALLMARK_ALLOGRAFT_REJECTION	-1.6182	2.56763	2.24116	-1.42864	-1.50845	2.06858	1.35947	-1.81331	0.912791	-1.73476	1.49951	2.35527	1.8399	1.45971	2.42747	1.88139	1.1582	-1.57041	1.76569	2.6142	-1.55255	-0.990312	1.95593	-1.4932	1.35133	1.78075	-1.12661	-0.617903	2.06408	1.64466	-0.896981	-1.24473	1.21038
HALLMARK_ANDROGEN_RESPONSE	-1.10909	-0.963292	-1.20329	1.07718	1.39627	1.76734	1.40211	-0.809187	1.49743	1.22958	1.04802	0.6897	0.778375	1.04152	0.88103	-1.31001	-0.91786	-0.701744	1.0861	1.46204	1.43411	-1.07314	-0.815811	1.13561	1.35284	1.37538	-0.822973	-1.11642	1.06596	-0.787847	1.0834	-1.09447	1.26854
HALLMARK_ANGIOGENESIS	1.0668	1.01095	-1.27038	-1.51623	1.10028	-1.00072	1.36976	-1.34858	1.42109	-1.66742	1.73528	1.42497	1.4308	1.91338	2.26254	1.05484	1.07499	-1.60777	1.37966	1.20197	-1.29833	1.66998	1.40299	-1.67735	-0.677079	-1.73066	-1.42648	-2.03497	1.56723	-2.11682	-1.54154	-0.85753	1.43043
HALLMARK_APICAL_JUNCTION	-1.0335	1.33267	-1.26306	-1.00228	0.908475	-1.94618	1.03544	-1.12372	1.10478	-1.44914	1.645	1.41663	1.30619	1.22081	1.27524	1.39677	-0.994052	-1.2174	1.58488	-1.12243	1.20442	1.3263	-1.5998	-2.10811	-0.944887	-1.62027	-1.63826	-1.77015	1.56002	-1.95681	-1.29311	-1.29278	0.786193
HALLMARK_APICAL_SURFACE	0.787128	1.10447	-1.14574	-0.934454	-1.07855	-1.71303	0.945422	-1.09186	-0.916719	-1.52461	-1.24406	-1.26137	-1.05974	1.00502	0.850351	0.820961	-1.06784	-1.10618	1.00847	-1.47067	-0.858866	-1.0069	-1.61105	-1.50268	-1.15701	-1.50421	-1.39536	-1.29158	1.21417	-1.16779	-1.28431	-1.13609	-1.39051
HALLMARK_APOPTOSIS	-1.12877	1.39437	-0.986936	1.07639	1.00988	1.25814	1.23405	-0.761984	1.15459	-0.804898	1.142	1.56589	1.31042	1.29134	1.85144	0.798757	0.957827	-0.71781	1.23531	1.59639	1.31763	0.926034	-1.27673	-1.01824	1.14827	0.950982	-0.923734	-1.683	1.6182	-1.18239	-0.866777	-0.902528	1.22399
HALLMARK_BILE_ACID_METABOLISM	-1.90317	-1.3591	-1.40871	-1.42044	-1.7687	-1.46126	0.892615	-1.53162	-1.70137	-1.39132	-1.06856	-1.26563	-1.3307	1.02564	-1.36691	-3.08994	-1.65466	-1.32879	-1.42615	-0.914186	-1.39006	-1.7625	-1.03614	-1.51539	-1.23808	-1.54682	-1.28556	-1.39643	0.691232	1.27129	-1.45674	-1.10648	0.701211
HALLMARK_CHOLESTEROL_HOMEOSTASIS	1.56084	0.912439	1.32428	0.990371	1.46973	1.10495	0.907571	1.20014	0.928507	1.01196	1.59888	0.821192	0.955604	1.44652	1.12441	-1.0803	1.127	1.67549	1.59973	1.72017	1.51898	-1.14341	0.779773	1.21447	1.48987	0.876627	1.40502	-1.53254	1.10438	-1.49536	1.3976	-0.69975	1.14067
HALLMARK_COAGULATION	-1.0004	1.08638	-1.6985	-1.5877	-1.09274	-1.78634	-1.00441	-1.6522	1.04885	-1.76965	1.62219	1.61525	1.28577	1.63514	2.04087	-2.37937	-1.55089	-1.61439	-1.42322	1.13813	-1.02529	1.19527	-0.92712	-2.07455	-1.20344	-1.73296	-1.70678	-2.06246	1.59296	-2.15196	-2.20352	-1.39722	0.864764
HALLMARK_COMPLEMENT	-1.1948	1.92608	1.22702	-1.22381	-1.08987	1.06858	1.37161	-1.50394	-0.807343	-1.26594	1.3863	1.82984	1.27616	1.93058	1.82316	-1.15663	-0.903276	-1.29906	1.06504	1.67924	-1.17597	1.14446	1.20812	-1.51768	1.17242	1.21457	-1.18726	-1.50543	1.79842	-1.29629	-1.67168	-1.26469	1.24651
HALLMARK_DNA_REPAIR	1.64037	1.38965	1.44637	-0.652084	1.18456	1.98223	-1.70294	2.31077	1.75228	1.68775	1.2862	1.07728	1.00394	1.17894	1.79635	0.921163	1.81151	2.08383	1.21296	1.64988	1.71395	1.04388	1.55564	1.90747	1.87058	1.23025	2.28418	0.527717	0.61776	1.78767	1.86667	0	0.789915
HALLMARK_E2F_TARGETS	3.20956	3.20463	3.43059	2.89543	2.75601	3.98084	1.85028	3.70852	3.54182	3.72836	2.67843	2.18575	2.6028	3.0474	2.96045	2.48872	3.57172	0	2.82376	3.38407	3.18218	3.02826	3.39067	4.12944	3.53136	3.22744	4.37034	2.27215	1.79521	3.3572	3.98418	0	2.37035
HALLMARK_EPITHELIAL_MESENCHYMAL_TRANSITION	1.80834	2.00405	-1.65613	-1.88975	1.71223	-1.93975	1.73945	-0.926479	2.5415	-1.83144	2.59442	2.10244	2.06947	1.9995	2.39931	1.54052	1.74845	-1.66821	2.49842	1.60043	1.24008	2.31487	-1.09197	-2.54302	1.46031	-1.05621	-1.95909	-2.49585	1.87329	-2.48431	-1.81155	-1.06104	1.36871
HALLMARK_ESTROGEN_RESPONSE_EARLY	-1.51019	-1.40586	-2.28242	1.44966	1.61444	-1.27524	1.37497	-1.11893	-0.929956	-1.17372	1.29901	1.01253	1.14951	1.38411	-1.12945	0.993659	-1.28926	-1.0639	-1.48035	0.990839	1.71622	0.96877	-1.73521	-1.57291	-1.41399	-1.70472	-1.07409	-1.96743	1.27313	-1.8012	-1.80721	-1.3279	1.09863
HALLMARK_ESTROGEN_RESPONSE_LATE	-1.17647	-1.17664	-1.72326	1.5478	1.82043	-1.01445	1.03574	-0.919361	1.29916	-1.03418	1.37762	1.35383	1.28202	1.85151	1.53377	1.33497	-1.06364	-0.817146	-1.43873	1.73715	1.91443	-1.0797	-1.4618	-1.09483	-1.21757	-1.56294	-0.804332	-2.07733	1.47734	-1.43511	-1.47776	-1.31846	1.32147
HALLMARK_FATTY_ACID_METABOLISM	-1.43912	-1.20699	-1.29799	-0.705649	-0.857515	1.25206	-1.04007	-1.19203	-0.99526	-1.00727	-1.49585	-1.93549	-1.51928	1.32557	-1.24618	-2.77105	-1.47464	-0.772114	-1.35735	1.54776	-0.801567	-1.30598	-1.01433	-0.802545	0.870038	-0.909474	-0.571309	-1.37242	-1.0819	0.859126	-0.859082	-0.919079	0.925218
HALLMARK_G2M_CHECKPOINT	3.16228	3.12597	3.34659	2.9192	2.71216	3.73063	2.12239	3.62892	3.53811	3.54772	2.6676	2.21863	2.72714	2.88281	3.04126	2.46571	3.47035	0	2.90336	3.36567	3.23279	3.09894	3.31537	3.7657	3.45499	3.12443	3.89495	1.75502	1.85044	3.17264	3.87855	0	2.26458
HALLMARK_GLYCOLYSIS	1.30251	1.23241	1.57568	-0.868908	1.66916	1.80436	0.919638	1.42613	2.0013	1.36151	1.84717	1.52957	1.68791	1.73834	1.60085	1.3545	1.94568	0	1.75615	1.64335	2.29192	1.93522	1.25312	1.22511	1.68411	1.1174	1.46079	-1.57785	1.19225	-0.990877	1.02213	-0.669966	1.38449
HALLMARK_HEDGEHOG_SIGNALING	-0.963636	1.18944	-0.848384	-1.29028	-1.09692	-1.9465	1.47826	-0.973167	-0.915308	1.00258	1.34336	0.800794	1.41747	1.39024	-1.0255	0.988137	-1.26236	-1.10091	1.37865	-0.932144	-1.40531	1.21641	-0.973339	-1.85687	-1.31059	-1.10926	-1.60887	-1.3885	1.07481	-1.39943	-1.21595	-0.816841	0.91005
HALLMARK_HEME_METABOLISM	-1.11149	0.875831	-0.72698	0.930223	-1.00366	0.799533	1.19018	-0.776717	-1.30573	-0.860467	1.01796	-0.945806	0.736481	-0.757462	-1.0426	-1.32659	-1.03124	-0.664205	-1.09345	0.996339	-0.828752	0.946457	0.674961	-0.848003	-0.72229	-0.972744	-0.84518	-1.04135	0.769357	-0.910384	-0.985724	-0.621682	0.856475
HALLMARK_HYPOXIA	-0.846697	1.22954	-0.916819	1.18963	1.14788	-0.897979	1.28713	-0.766173	1.20499	-1.2948	1.86148	1.27738	1.45501	1.57848	1.39841	0.933013	1.53995	-0.815781	1.29433	1.1613	1.62642	1.78307	-1.5906	-1.60859	1.09051	-1.17776	-1.2032	-1.93319	1.11055	-1.49549	-1.15142	-0.938148	1.16221
HALLMARK_IL2_STAT5_SIGNALING	-1.23987	1.47367	1.11307	-1.05387	-1.07062	0.945987	1.49945	-1.37925	-0.797345	-1.31303	1.31037	1.49649	1.35208	1.31965	1.74745	1.19222	-0.967257	-1.29774	1.62482	1.60516	-1.04559	0.96175	1.28496	-1.4605	0.970671	1.20987	-1.25781	-1.31455	1.73468	-1.41219	-1.05007	-1.01031	1.28493
HALLMARK_IL6_JAK_STAT3_SIGNALING	-0.93061	2.00258	1.73887	-0.917161	-1.24565	2.09695	2.02243	-1.64944	-0.599136	-0.986914	1.5267	2.00952	1.71293	1.58868	2.10801	1.41087	0.883756	-1.34483	0.968831	2.10024	-0.978478	-0.8656	0.979909	-0.912013	1.32266	1.22947	-0.994435	-1.14661	1.8692	-1.19318	0.894569	-0.927633	1.57175
HALLMARK_INFLAMMATORY_RESPONSE	-1.10054	2.46716	1.59716	-0.912855	1.02153	1.76371	1.99895	-1.45004	-0.907372	-1.10898	1.65601	2.04063	1.57377	1.83565	1.94062	1.55102	-0.891833	-1.48137	1.38936	2.41096	-1.00622	-1.23038	1.43155	-1.58519	1.48148	1.55246	-1.25763	-1.5505	1.9994	-1.7331	-1.25219	-1.29563	1.2918
HALLMARK_INTERFERON_ALPHA_RESPONSE	-1.09627	2.29325	2.15805	0.818584	-1.31589	2.93535	1.49446	-0.735042	-1.64407	-0.578363	-0.883501	1.8988	1.59828	-1.25979	2.29207	-1.09107	1.16382	-0.982298	-1.69618	2.58258	2.62638	-1.80138	1.35848	0.793146	1.64024	1.83888	1.65378	-0.582694	1.86118	-1.47668	-0.71826	-0.896581	1.43441
HALLMARK_INTERFERON_GAMMA_RESPONSE	-1.33515	2.41164	2.42042	-0.784307	-1.2784	2.93791	1.86143	-1.22657	-1.37093	-1.02635	0.916533	2.10785	1.65773	1.35762	2.51254	0.869105	1.2694	-1.19981	-0.821288	2.83678	1.70369	-1.40043	1.55552	-0.678948	1.58747	1.9432	-0.553489	-0.78425	2.02977	-1.65333	-0.89775	-0.856288	1.43119
HALLMARK_KRAS_SIGNALING_DN	-1.08796	1.45876	-1.15287	1.72819	-1.36367	-1.8699	0.831699	-1.00435	-1.76625	-1.86191	-1.27327	1.17137	1.44183	-1.27896	-1.53128	1.06601	-1.42394	-1.03175	-1.24192	-1.18487	-1.26643	-1.46134	-1.88267	-1.74279	-1.35491	-1.91872	-1.46724	-1.53752	1.2559	-1.32012	-1.40606	-1.46228	0.831774
HALLMARK_KRAS_SIGNALING_UP	-1.3988	1.28812	-1.13247	-1.5499	-1.15049	-1.45625	1.47135	-1.67526	-1.12376	-1.58907	1.62487	1.49503	1.08778	1.83787	1.47269	1.16573	-1.17268	-1.67131	1.1572	1.38279	-1.24582	-1.25944	1.17373	-1.85805	-1.26537	-1.22724	-1.53293	-1.71664	1.80999	-1.62708	-1.82495	-1.4623	1.2006
HALLMARK_MITOTIC_SPINDLE	2.40084	2.35875	2.52904	2.19516	2.13739	2.12205	2.12692	2.34935	2.79095	2.88763	2.12774	1.69032	2.28107	2.24147	2.49218	2.05516	2.61197	0	2.49918	2.56571	2.61066	2.6259	2.78252	2.66345	2.81613	2.57643	0	1.55061	1.65463	2.06751	2.95728	0	1.85666
HALLMARK_MTORC1_SIGNALING	1.83066	2.33068	2.49124	1.23316	1.92421	2.98214	1.24478	2.46046	2.04274	2.26921	2.07188	1.49822	1.72927	2.26298	1.48685	1.25925	2.70663	0	2.17059	2.64444	2.38276	1.63991	2.02579	2.6871	2.53837	2.09857	2.56816	-0.628543	1.32963	1.89071	2.61129	0	1.73437
HALLMARK_MYC_TARGETS_V1	2.39181	2.42628	2.87779	1.60593	2.01932	3.43272	-1.20144	3.43308	2.8934	2.97203	1.87892	1.47981	1.8617	2.12783	2.06052	1.55346	3.01698	0	1.72202	2.25825	2.67611	1.77966	2.44439	3.52516	2.47451	2.49899	3.91073	1.63466	1.04781	2.82415	3.02725	0	1.37688
HALLMARK_MYC_TARGETS_V2	1.83855	1.8472	2.42799	1.60461	1.76311	2.49041	0.73617	3.20556	2.26469	2.70197	1.67051	1.30035	1.91278	1.3037	1.69198	1.17496	2.54038	3.19859	1.71956	1.85254	2.3648	1.39572	1.89103	2.8053	1.98321	2.00316	3.47746	1.92168	1.10887	2.1357	2.56437	2.2969	1.07116
HALLMARK_MYOGENESIS	-0.993522	-1.65105	-1.84234	-1.65363	-1.24208	-2.38861	-1.70044	-1.35294	-1.48941	-2.63868	1.18997	0.932238	1.26705	1.32776	-1.1502	0.888291	-1.49084	-1.43773	1.1193	-1.38638	-1.39346	1.25602	-2.36293	-2.33635	-1.23126	-1.97965	-1.9466	-2.19422	1.07674	-2.08612	-2.09778	-1.39261	-1.31158
HALLMARK_NOTCH_SIGNALING	-0.66563	-0.604108	-0.780639	-0.974197	-0.957114	-1.10802	1.13032	-0.7311	-1.01255	-1.01424	1.34802	0.91982	0.999667	1.04109	0.828599	1.02996	-1.12514	-1.01259	0.873304	-1.08212	1.42275	1.25663	-0.536658	-1.50388	-1.22399	-1.06045	-1.10308	-1.82651	1.16429	-1.6442	-1.00995	-0.765919	1.10315
HALLMARK_OXIDATIVE_PHOSPHORYLATION	-1.48272	-0.528644	0.954003	-0.481611	-1.32546	2.38657	-2.25209	1.55881	-0.96404	0.928613	-1.55748	-2.06795	-2.49642	1.81286	-1.47402	-2.82648	1.35107	0	-1.20864	2.00983	1.35888	-1.18192	-0.474856	2.3371	0.786889	0.999834	2.38725	-0.773448	-1.90516	2.09393	1.63316	0	0.978588
HALLMARK_P53_PATHWAY	-1.08737	0.963173	-1.10232	2.14151	0.833534	-0.76931	-0.921468	1.16265	-1.04748	-1.32499	1.11762	1.12294	0.875112	1.19599	1.21612	0.807479	-1.19727	0	-1.14803	-0.81544	1.68439	-0.881234	-1.44214	-0.943954	-0.924911	-1.67107	-0.637631	-1.53997	1.34659	-1.57605	-1.2878	-1.15146	-0.931795
HALLMARK_PANCREAS_BETA_CELLS	1.2919	1.00286	-1.14538	-1.59328	1.14305	-0.945885	0.972703	-1.76972	-1.17956	0.779081	-1.65389	-1.21304	0.912341	1.4589	-1.40104	0.873674	-1.04605	-1.21978	0.848584	-1.07573	-2.24183	-1.09086	-1.53119	-1.26092	-1.12542	-0.957406	-1.29982	-1.79714	-1.61784	0.896873	-0.782607	-1.21425	1.04225
HALLMARK_PEROXISOME	-1.14062	-1.22962	-1.00572	-0.980514	-1.03161	-1.04218	-0.867753	-0.89835	-0.861379	-0.971166	0.971751	0.777727	0.761533	1.01768	0.763562	-2.1267	-1.16236	-0.828437	-0.889399	1.17333	-1.13761	-1.26493	-0.90335	-0.733324	-1.02587	-0.853813	-0.623154	-1.29137	0.684538	1.14465	-0.977696	-0.789203	1.1655
HALLMARK_PI3K_AKT_MTOR_SIGNALING	0.979979	1.20962	1.42375	1.15479	0.869638	1.06987	1.30153	0.806127	-0.646514	0.807816	1.26879	1.30965	1.22806	0.869467	1.37108	1.13795	1.4013	-0.528178	1.2285	1.69294	1.148	1.41004	1.15122	1.03915	1.22336	1.51044	-0.767164	-0.725561	1.18212	1.63148	1.39473	-0.772747	1.22945
HALLMARK_PROTEIN_SECRETION	-1.137	1.03937	0.857863	-0.782624	0.695487	2.1189	1.47264	-0.55196	-0.627833	1.05177	-0.632994	-0.610131	-0.853491	1.26132	0.590845	0.655245	0.667327	-0.356584	0.73203	0.834992	0.916879	0.682821	0.499388	1.841	0.864905	1.60976	0.66894	-0.731074	0.563159	-1.20018	1.42821	0	1.43973
HALLMARK_REACTIVE_OXYGEN_SPECIES_PATHWAY	-1.17882	1.10137	1.02292	-0.902752	1.04365	1.37617	-1.20513	1.15917	-1.04069	1.03405	0.995911	1.01169	1.12016	0.822271	-0.933451	-1.15996	1.25354	1.74271	0.797284	1.35661	0.943305	-0.79042	-1.02967	-0.573868	1.09817	-0.655507	0.838076	-0.704337	0.641383	0.997122	-0.715401	-0.861384	0.941172
HALLMARK_SPERMATOGENESIS	1.77536	1.70813	1.9394	1.11582	1.80386	1.73048	1.1515	1.71505	1.60182	2.13143	1.76544	1.44766	1.61361	1.7651	1.71237	1.68192	2.08913	1.69968	1.67926	2.16949	-0.960504	1.96601	1.8053	1.76842	1.79989	2.04336	1.55347	1.53075	1.33003	2.05072	2.05612	-0.797281	1.36757
HALLMARK_TGF_BETA_SIGNALING	0.636259	-0.957942	-1.04993	1.01556	-0.626198	-1.19704	1.75011	-0.677833	0.973462	-0.844565	1.34787	-1.20276	1.18269	0.87021	1.25946	0.976967	-0.930495	-1.1695	1.08826	-1.06612	1.11469	1.27981	-0.877565	-1.22278	-1.00473	0.981975	-1.16314	-1.58703	0.867728	-1.81991	-1.06173	-0.81621	1.32682
HALLMARK_TNFA_SIGNALING_VIA_NFKB	1.24073	2.08278	1.15574	1.97448	1.18965	1.87457	2.03062	-0.843491	0.963263	-0.979507	1.71616	1.56293	1.17949	1.42474	2.07048	1.31908	1.05665	-1.04162	0.998186	1.88312	1.5862	0.929597	-1.60374	-0.956704	1.56858	1.70178	-0.871249	-1.62779	1.83654	-2.04112	-0.71454	-0.931039	1.50557
HALLMARK_UNFOLDED_PROTEIN_RESPONSE	1.15113	1.69334	1.81405	0.821068	0.936538	2.07132	1.03345	1.65954	1.81979	1.5141	1.71993	1.29867	1.37234	1.38386	1.2154	0.605709	2.01415	1.9045	1.21538	1.52707	1.47165	0.838253	0.722259	1.86408	1.64754	1.42713	2.15014	0.544974	0.82781	0.817084	1.45037	0	1.33492
HALLMARK_UV_RESPONSE_DN	0.98722	0.940261	-1.47678	-1.17942	0.910886	-1.04444	1.92767	-1.16346	1.57624	-0.922552	1.80183	1.05321	1.47516	1.58494	1.32047	0.922083	-1.03548	-1.37237	1.88191	-1.12568	-0.838062	1.55753	-1.03868	-1.5591	1.11009	0.951418	-1.58769	-1.6193	1.28748	-1.94962	-0.88141	-0.739933	1.27249
HALLMARK_UV_RESPONSE_UP	1.0673	1.19435	1.21979	1.08827	0.913621	-0.841667	0.793938	1.03299	-0.77211	1.09731	1.46936	1.05387	0.98074	1.17559	1.06946	0.893952	1.25081	0	1.13342	1.55951	-0.818377	-0.922252	-1.15554	-1.10634	-0.90834	0.922205	-0.916196	-1.33865	1.26364	-0.872723	1.07924	-0.855876	1.09954
HALLMARK_WNT_BETA_CATENIN_SIGNALING	1.06447	-0.720886	0.857348	-1.06434	-0.981182	-1.93537	1.00611	1.13069	1.15669	0.932058	1.34546	-1.13414	1.01304	-1.41406	1.04372	0.954816	-0.804452	-0.854956	1.00173	-1.56141	-0.599442	-1.01688	-0.904967	-1.52142	-1.29392	-1.25213	-1.20907	-1.49903	0.692722	0.98665	-1.82527	-0.732031	0.695016
HALLMARK_XENOBIOTIC_METABOLISM	-1.22132	-1.35529	-1.50872	-1.16764	-1.34835	-1.03631	0.861884	-1.4943	-1.37627	-1.38923	-1.01037	1.08083	0.981885	1.95458	-1.03406	-3.09684	-1.28641	-0.9232	-1.36088	1.00129	-1.07813	-1.20256	-1.41365	-1.61314	-1.08814	-1.57399	-1.10411	-1.62866	1.10822	-1.33737	-1.75481	-1.2565	-1.14036
False Discovery Rate (FDR) Values
TERM	ACC	BLCA	BRCA	CESC	CHOL	COAD	DLBC	ESCA	GBM	HNSC	KICH	KIRC	KIRP	LAML	LGG	LIHC	LUAD	LUSC	MESO	OV	PAAD	PCPG	PRAD	READ	SARC	SKCM	STAD	TGCT	THCA	THYM	UCEC	UCS	UVM
HALLMARK_ADIPOGENESIS	0.038012	0.0430339	0.0853585	0.599971	0.0280112	0.973376	0.0326158	0.810811	0.394057	0.382612	0.677985	0.0645161	0.479876	0.00508906	0.342874	0.0475418	0.184397	0.94004	0.143964	0.0042735	0.191825	0.896609	0.131553	0.389786	0.230717	0.269203	0.7	0.112536	0.5	0.996774	0.81129	0.999001	0.950855
HALLMARK_ALLOGRAFT_REJECTION	0.0141824	0.0103263	0.0113636	0.0330494	0.0280112	0.0351865	0.0307069	0.00770535	0.892857	0.0126263	0.00720877	0.00396385	0.00563952	0.0217108	0.00477601	0.00798977	0.184397	0.0082	0.00780153	0.0042735	0.0224618	0.599631	0.0125786	0.0108932	0.0345066	0.00717772	0.441	1	0.00303841	0.00689845	0.824949	0.0670239	0.186094
HALLMARK_ANDROGEN_RESPONSE	0.381696	0.626102	0.240319	0.466624	0.0782764	0.0267094	0.0577567	0.981129	0.0272331	0.185844	0.453968	0.990099	0.932796	0.45875	0.758489	0.0880902	0.704607	1	0.365645	0.0264953	0.0235516	0.469925	0.93866	0.261276	0.0557538	0.0770268	1	0.364091	0.5	0.918367	0.419664	0.663968	0.154153
HALLMARK_ANGIOGENESIS	0.45177	0.537135	0.240319	0.0614723	0.480195	0.543445	0.136606	0.216355	0.120355	0.0197239	0.00790264	0.0744463	0.0972105	0.00578704	0.00480769	0.588351	0.480226	0.012569	0.132802	0.247902	0.198811	0.0232919	0.108409	0.0118073	0.993705	0.0140858	0.1225	0.00419815	0.0141403	0.00689845	0.0477783	0.999001	0.107099
HALLMARK_APICAL_JUNCTION	0.457364	0.0251593	0.096401	0.680556	0.793438	0.00934929	0.538508	0.446429	0.307692	0.0252461	0.00409031	0.00808059	0.0775474	0.112728	0.0673212	0.0355366	0.589811	0.135677	0.00780153	0.257391	0.0739645	0.0902993	0.0113999	0.00594177	0.705684	0.00717772	0.00773481	0.00419815	0.00303841	0.00689845	0.114266	0.0307193	0.944326
HALLMARK_APICAL_SURFACE	0.890299	0.382222	0.341351	0.758621	0.495276	0.0267094	0.69736	0.539844	0.776042	0.0477239	0.179603	0.139185	0.479876	0.471282	0.758489	0.836282	0.486716	0.594915	0.532834	0.0444734	0.7953	0.599631	0.0229568	0.0418235	0.361628	0.0412677	0.14	0.157929	0.332226	0.274	0.227273	0.663968	0.107099
HALLMARK_APOPTOSIS	0.361979	0.0242131	0.570484	0.422654	0.56369	0.0766284	0.136606	0.981129	0.207039	0.90474	0.252597	0.00396385	0.0827316	0.0779651	0.00477601	0.925157	0.690184	1	0.124248	0.0042735	0.0224618	0.732269	0.125333	0.564541	0.189394	0.639344	0.898791	0.00419815	0.00303841	0.206178	0.840445	0.999001	0.186492
HALLMARK_BILE_ACID_METABOLISM	0.0141824	0.0758418	0.0487162	0.0548727	0.0138427	0.0267094	0.792541	0.015213	0.0212585	0.0551572	0.337312	0.0550358	0.058072	0.471282	0.047619	0.0382263	0.022482	0.0718938	0.0350701	0.69577	0.042517	0.00921829	0.553297	0.0108932	0.197907	0.0110327	0.182513	0.041861	0.994856	0.0735294	0.0282207	0.663968	0.950855
HALLMARK_CHOLESTEROL_HOMEOSTASIS	0.0265863	0.720497	0.0934689	0.661147	0.0404131	0.366876	0.761842	0.326797	0.776042	0.595536	0.0126263	0.829948	0.608766	0.0571646	0.316581	0.408805	0.328621	0.105128	0.0181554	0.0042735	0.0224618	0.356096	1	0.211416	0.0345066	0.748581	0.14	0.0107078	0.435875	0.0168199	0.0689655	0.999001	0.404638
HALLMARK_COAGULATION	0.560663	0.343691	0.0113636	0.0246305	0.353357	0.00934929	0.539258	0.0111782	0.506446	0.0126263	0.00409031	0.00396385	0.115798	0.0125712	0.00477601	0.0382263	0.022482	0.0082	0.0350701	0.242775	0.534694	0.23569	0.769946	0.00594177	0.221774	0.00717772	0.00773481	0.00419815	0.00303841	0.00689845	0.00946074	0.0163836	0.89578
HALLMARK_COMPLEMENT	0.225119	0.0103263	0.0807175	0.221028	0.353357	0.363636	0.0293427	0.00770535	0.972827	0.1247	0.0171569	0.00396385	0.0938645	0.00508906	0.00477601	0.227865	0.766298	0.0642633	0.3825	0.0042735	0.205389	0.27533	0.151356	0.00817461	0.161491	0.138952	0.229526	0.00512821	0.00303841	0.0498548	0.00946074	0.0532468	0.136333
HALLMARK_DNA_REPAIR	0.0141824	0.0242131	0.0175716	1	0.302236	0.035014	0.0213675	0.426279	0.022007	0.0197239	0.103127	0.429703	0.571984	0.182927	0.00477601	0.798202	0.022482	0.488095	0.156463	0.0042735	0.0224618	0.515528	0.0272851	0.0378788	0.0228938	0.163653	0.471154	1	0.994856	0.00689845	0.0143472	0	0.944326
HALLMARK_E2F_TARGETS	0.0141824	0.0103263	0.0113636	0.0246305	0.0069735	0.0351865	0.00715001	0.520833	0.022007	0.0197239	0.00409031	0.00396385	0.00563952	0.00508906	0.00477601	0.00798977	0.022482	0	0.00780153	0.0042735	0.0224618	0.00921829	0.0125786	0.0490196	0.0228938	0.00717772	0.7	0.0625	0.00303841	0.00689845	0.0143472	0	0.0102669
HALLMARK_EPITHELIAL_MESENCHYMAL_TRANSITION	0.0141824	0.0103263	0.0113636	0.0246305	0.0069735	0.00934929	0.00715001	0.894289	0.022007	0.0126263	0.00409031	0.00396385	0.00563952	0.00508906	0.00477601	0.0133262	0.022482	0.0082	0.00780153	0.0042735	0.0576923	0.00921829	0.415643	0.00594177	0.0228938	0.388756	0.00773481	0.00419815	0.00303841	0.00689845	0.00946074	0.663968	0.0306748
HALLMARK_ESTROGEN_RESPONSE_EARLY	0.0141824	0.0268753	0.0113636	0.0246305	0.0069735	0.10345	0.0293427	0.446429	0.781629	0.263275	0.0598291	0.57505	0.280919	0.0444614	0.201131	0.70033	0.0983557	0.590994	0.013468	0.513917	0.0224618	0.676093	0.0113999	0.00817461	0.0345066	0.00717772	0.577689	0.00419815	0.0456979	0.00689845	0.00946074	0.0163836	0.414493
HALLMARK_ESTROGEN_RESPONSE_LATE	0.24	0.190595	0.0113636	0.0246305	0.0069735	0.525469	0.538508	0.894289	0.0528169	0.595536	0.0186116	0.019516	0.0938645	0.00508906	0.00477601	0.0475418	0.471776	1	0.0181554	0.0042735	0.0224618	0.42012	0.0127899	0.375298	0.185219	0.00717772	1	0.00419815	0.00303841	0.0108932	0.0175144	0.027306	0.0656647
HALLMARK_FATTY_ACID_METABOLISM	0.038012	0.188851	0.096401	1	0.93914	0.0898783	0.518531	0.328764	0.700197	0.60761	0.0124378	0.0355114	0.0165344	0.076087	0.104167	0.041806	0.022482	1	0.0482118	0.0042735	0.894038	0.117876	0.558534	0.919911	0.952771	0.748581	1	0.0373057	0.542005	0.891317	0.840445	0.999001	0.784064
HALLMARK_G2M_CHECKPOINT	0.0141824	0.0103263	0.0113636	0.0246305	0.0069735	0.0351865	0.00715001	0.446429	0.022007	0.0197239	0.00409031	0.00396385	0.00563952	0.00508906	0.00477601	0.00798977	0.022482	0	0.00780153	0.0042735	0.0224618	0.00921829	0.0125786	0.0490196	0.0228938	0.00717772	0.7	0.059453	0.00303841	0.00689845	0.0143472	0	0.0102669
HALLMARK_GLYCOLYSIS	0.0473485	0.0481895	0.0113636	0.913036	0.0069735	0.0351865	0.779722	0.446429	0.022007	0.0316296	0.00409031	0.00396385	0.00563952	0.00508906	0.00477601	0.0455443	0.022482	0	0.00780153	0.0042735	0.0224618	0.00921829	0.104089	0.0844595	0.0228938	0.291071	0.7	0.00512821	0.150301	0.560602	0.52589	0.999001	0.0206498
HALLMARK_HEDGEHOG_SIGNALING	0.565258	0.290936	0.752508	0.301643	0.481908	0.00934929	0.0655922	0.788395	0.751351	0.60761	0.135338	0.829948	0.106023	0.0973821	0.461202	0.696819	0.261669	0.590994	0.132802	0.600582	0.108496	0.356096	0.651781	0.00633714	0.206532	0.378497	0.00773481	0.0974265	0.5	0.0872761	0.312655	0.999001	0.77497
HALLMARK_HEME_METABOLISM	0.361979	0.920983	0.98057	0.867234	0.531377	0.973376	0.215367	0.981129	0.097352	0.850376	0.48341	0.763889	0.967548	0.991304	0.392191	0.0807103	0.508226	1	0.307125	0.499886	0.885235	0.732269	1	0.875316	0.993865	0.620473	1	0.511538	0.994856	0.787849	0.631374	0.999001	0.911652
HALLMARK_HYPOXIA	0.890299	0.0567895	0.751295	0.198675	0.306978	0.74864	0.0751843	0.981129	0.108966	0.0957275	0.00409031	0.0744463	0.0127714	0.00508906	0.0166934	0.798202	0.022482	1	0.0482118	0.20382	0.0224618	0.00921829	0.0113999	0.00594177	0.307956	0.163653	0.216176	0.00419815	0.388666	0.00689845	0.30888	0.999001	0.269809
HALLMARK_IL2_STAT5_SIGNALING	0.169804	0.0103263	0.243676	0.584898	0.39559	0.727273	0.0106202	0.0111782	0.972827	0.0782922	0.0529755	0.00572738	0.0535077	0.0538922	0.00477601	0.236674	0.652259	0.0642633	0.00780153	0.0042735	0.517231	0.690789	0.0746764	0.015192	0.705684	0.140264	0.138091	0.0513347	0.00303841	0.017266	0.524024	0.999001	0.0984627
HALLMARK_IL6_JAK_STAT3_SIGNALING	0.662865	0.0103263	0.0113636	0.787275	0.192018	0.0267094	0.00715001	0.00770535	0.996129	0.637606	0.0126263	0.00396385	0.0100422	0.0203252	0.00477601	0.0475418	0.814575	0.0960562	0.578268	0.0042735	0.62351	0.832277	0.64642	0.699888	0.058548	0.174315	0.728423	0.336666	0.00303841	0.206178	0.824949	0.999001	0.0206498
HALLMARK_INFLAMMATORY_RESPONSE	0.374045	0.0103263	0.0113636	0.823918	0.531377	0.0351865	0.00715001	0.00770535	0.820259	0.382612	0.00409031	0.00396385	0.00563952	0.00508906	0.00477601	0.00798977	0.771338	0.0082	0.0222668	0.0042735	0.580357	0.151235	0.0354045	0.00594177	0.0228938	0.0085034	0.14	0.00512821	0.00303841	0.00689845	0.141866	0.0307193	0.0984627
HALLMARK_INTERFERON_ALPHA_RESPONSE	0.396396	0.0103263	0.0113636	0.990293	0.112884	0.0267094	0.0239464	0.981129	0.0212585	1	0.764321	0.00396385	0.0127714	0.120201	0.00477601	0.472957	0.251772	0.77103	0.00780153	0.0042735	0.0224618	0.00921829	0.0855327	0.979167	0.0282486	0.00717772	0.182513	1	0.00303841	0.0276521	0.959323	0.999001	0.0545852
HALLMARK_INTERFERON_GAMMA_RESPONSE	0.048583	0.0103263	0.0113636	0.990293	0.0790514	0.0351865	0.00715001	0.207558	0.0397797	0.595536	0.714869	0.00396385	0.00563952	0.0388777	0.00477601	0.86171	0.0539568	0.163836	0.941291	0.0042735	0.0224618	0.0429711	0.0125786	0.984456	0.0228938	0.00717772	1	1	0.00303841	0.00689845	0.824949	0.999001	0.0170242
HALLMARK_KRAS_SIGNALING_DN	0.381696	0.0103263	0.243676	0.0246305	0.0375	0.00934929	0.872715	0.702876	0.0212585	0.0126263	0.0598291	0.231959	0.0150602	0.0929533	0.00941176	0.538046	0.0312891	0.65692	0.124248	0.16659	0.106237	0.0141403	0.0113999	0.00594177	0.058548	0.00717772	0.0122992	0.00512821	0.0626881	0.0475543	0.0471165	0.0163836	0.932194
HALLMARK_KRAS_SIGNALING_UP	0.038012	0.0306373	0.276707	0.0246305	0.251969	0.0351865	0.0106202	0.00770535	0.394057	0.0197239	0.00409031	0.00572738	0.406699	0.00508906	0.00800256	0.290199	0.251772	0.0082	0.203437	0.0214179	0.122494	0.123853	0.203704	0.00594177	0.1348	0.116655	0.00773481	0.00419815	0.00303841	0.00689845	0.00946074	0.0163836	0.191914
HALLMARK_MITOTIC_SPINDLE	0.0141824	0.0103263	0.0113636	0.0246305	0.0069735	0.0351865	0.00715001	0.446429	0.022007	0.0197239	0.00409031	0.00396385	0.00563952	0.00508906	0.00477601	0.00798977	0.022482	0	0.00780153	0.0042735	0.0224618	0.00921829	0.0125786	0.0490196	0.0228938	0.00717772	0	0.0658762	0.00303841	0.00689845	0.0143472	0	0.0102669
HALLMARK_MTORC1_SIGNALING	0.0141824	0.0103263	0.0113636	0.10597	0.0069735	0.0351865	0.126065	0.446429	0.022007	0.0197239	0.00409031	0.00572738	0.00563952	0.00508906	0.00800256	0.124355	0.022482	0	0.00780153	0.0042735	0.0224618	0.00921829	0.0125786	0.0490196	0.0228938	0.00717772	0.7	1	0.010558	0.00689845	0.0143472	0	0.0102669
HALLMARK_MYC_TARGETS_V1	0.0141824	0.0103263	0.0113636	0.0246305	0.0069735	0.0351865	0.124138	0.520833	0.022007	0.0197239	0.00409031	0.00572738	0.00563952	0.00508906	0.00477601	0.00798977	0.022482	0	0.00780153	0.0042735	0.0224618	0.00921829	0.0125786	0.0490196	0.0228938	0.00717772	0.7	0.0620347	0.5	0.00689845	0.0143472	0	0.02849
HALLMARK_MYC_TARGETS_V2	0.0184026	0.0141483	0.0113636	0.025641	0.0138427	0.0267094	0.909214	0.0771605	0.022007	0.0197239	0.00786906	0.135187	0.00570776	0.129568	0.00808146	0.37696	0.022482	0.097619	0.013468	0.0042735	0.0224618	0.123443	0.0125786	0.0176929	0.0228938	0.0085034	0.1225	0.015528	0.435875	0.00689845	0.0143472	0.286713	0.520237
HALLMARK_MYOGENESIS	0.560663	0.0103263	0.0113636	0.0246305	0.087108	0.00934929	0.0226757	0.0227728	0.022007	0.0126263	0.1716	0.757576	0.0972105	0.0571646	0.171958	0.836282	0.022482	0.012569	0.282718	0.0204082	0.0224618	0.128561	0.0113999	0.00594177	0.161491	0.00717772	0.00773481	0.00419815	0.435875	0.00689845	0.00946074	0.0163836	0.119048
HALLMARK_NOTCH_SIGNALING	0.967169	1	0.837258	0.680556	0.638947	0.422932	0.424768	0.981129	0.65028	0.595536	0.14245	0.701734	0.571984	0.466878	0.763494	0.641123	0.442027	0.723656	0.745814	0.384685	0.106891	0.318471	1	0.0491864	0.286786	0.486679	0.615813	0.00419815	0.393074	0.00972447	0.595757	0.999001	0.465686
HALLMARK_OXIDATIVE_PHOSPHORYLATION	0.0184026	1	0.716196	1	0.0526094	0.0351865	0.0226757	0.520833	0.751351	0.844444	0.0186116	0.0595238	0.0165344	0.00508906	0.00941176	0.0456621	0.0368913	0	0.139008	0.0042735	0.0224618	0.23569	1	0.0490196	0.993865	0.57545	0.7	1	0.287356	0.00689845	0.0143472	0	0.718196
HALLMARK_P53_PATHWAY	0.381696	0.691009	0.334337	0.0246305	0.926191	0.947567	0.792541	0.446429	0.604839	0.0782922	0.29439	0.335052	0.826975	0.14613	0.136785	0.925157	0.223719	0	0.203441	0.927757	0.0224618	0.855475	0.020145	0.699888	0.743059	0.00717772	1	0.00512821	0.010558	0.00689845	0.116185	0.286713	0.784064
HALLMARK_PANCREAS_BETA_CELLS	0.233691	0.553147	0.341351	0.0246305	0.43494	0.623945	0.618723	0.00770535	0.399173	0.900709	0.0130174	0.206948	0.670554	0.103678	0.0659722	0.799709	0.508226	0.398672	0.76949	0.384685	0.0224618	0.506181	0.0637564	0.236579	0.384067	0.637659	0.31405	0.00419815	0.02145	0.694103	0.844179	0.429007	0.538903
HALLMARK_PEROXISOME	0.361979	0.188851	0.532975	0.680794	0.531377	0.515306	0.871821	0.894289	0.867689	0.637606	0.561974	0.908324	0.932797	0.471282	0.96172	0.0382263	0.314362	1	0.76949	0.20382	0.338712	0.211408	0.780582	0.949806	0.510631	0.812503	1	0.108814	0.994856	0.206178	0.671718	0.999001	0.302967
HALLMARK_PI3K_AKT_MTOR_SIGNALING	0.579345	0.148883	0.0300888	0.301643	0.81408	0.418275	0.124533	1	0.996129	0.947827	0.128535	0.0903662	0.181906	0.766851	0.0374455	0.39698	0.0368913	1	0.167744	0.0042735	0.190286	0.0537634	0.261552	0.450581	0.143021	0.0142694	1	1	0.277534	0.0108932	0.0477783	0.999001	0.191914
HALLMARK_PROTEIN_SECRETION	0.374045	0.460123	0.86699	0.990293	0.982558	0.0267094	0.0319285	1	0.996129	0.500556	1	1	0.903073	0.106071	0.998172	0.997743	0.995413	1	0.986056	0.829987	0.796197	0.981132	1	0.0271739	0.905797	0.0085034	1	1	0.994856	0.206178	0.0526474	0	0.0545852
HALLMARK_REACTIVE_OXYGEN_SPECIES_PATHWAY	0.361979	0.382222	0.513298	0.787275	0.531377	0.0898783	0.234217	0.446429	0.635851	0.595536	0.533997	0.57505	0.415047	0.79545	0.644397	0.325789	0.245654	0.0642633	0.88204	0.102722	0.669486	0.865775	0.553297	0.984456	0.378397	0.969762	1	1	0.994856	0.554894	0.956825	0.999001	0.755412
HALLMARK_SPERMATOGENESIS	0.0141824	0.0103263	0.0113636	0.337561	0.0069735	0.0267094	0.29826	0.223214	0.022007	0.0197239	0.00409031	0.0188781	0.00563952	0.0125712	0.00477601	0.00798977	0.022482	0.732143	0.00780153	0.0042735	0.655256	0.00921829	0.0125786	0.0271739	0.0228938	0.00717772	0.226852	0.0347222	0.0346452	0.00689845	0.0143472	0.999001	0.0656647
HALLMARK_TGF_BETA_SIGNALING	0.988263	0.641476	0.490798	0.631313	0.982558	0.288671	0.0113843	0.981129	0.742448	0.844444	0.104761	0.200591	0.292504	0.758841	0.174252	0.715035	0.690184	0.488095	0.365935	0.40435	0.332226	0.232558	0.791292	0.236579	0.569686	0.57545	0.471154	0.0107078	0.865335	0.00689845	0.52589	0.999001	0.149753
HALLMARK_TNFA_SIGNALING_VIA_NFKB	0.0980392	0.0103263	0.153959	0.0246305	0.232713	0.0351865	0.00715001	0.981129	0.751351	0.637606	0.00409031	0.00396385	0.225592	0.0237095	0.00477601	0.0612354	0.422078	0.643876	0.542946	0.0042735	0.0224618	0.732269	0.0113999	0.699266	0.0228938	0.00717772	1	0.00419815	0.00303841	0.00689845	0.987437	0.999001	0.0102669
HALLMARK_UNFOLDED_PROTEIN_RESPONSE	0.330375	0.0103263	0.0113636	0.990293	0.699886	0.0267094	0.538508	0.207558	0.022007	0.0252461	0.00409031	0.0964156	0.0744218	0.0571646	0.171958	0.997743	0.022482	0.488095	0.167744	0.00766812	0.0237586	0.865775	1	0.0283447	0.0228938	0.0205832	0.245	1	0.955361	0.918367	0.0292969	0	0.0984627
HALLMARK_UV_RESPONSE_DN	0.560663	0.691009	0.0183531	0.322738	0.752329	0.5	0.00715001	0.426279	0.022007	0.715226	0.00409031	0.475806	0.0195899	0.0125712	0.0651203	0.798202	0.508226	0.041	0.00780153	0.279575	0.883871	0.00921829	0.553297	0.00817461	0.286786	0.639344	0.00773481	0.00419815	0.0669371	0.00689845	0.824949	0.999001	0.149753
HALLMARK_UV_RESPONSE_UP	0.396396	0.122631	0.096401	0.422654	0.752329	0.833719	0.909214	0.810811	0.972827	0.344767	0.0156055	0.47529	0.59722	0.188047	0.392191	0.836282	0.092081	0	0.253968	0.0042735	0.885235	0.732269	0.297309	0.376737	0.745308	0.71133	0.906641	0.0606376	0.0697891	0.822475	0.3875	0.999001	0.416615
HALLMARK_WNT_BETA_CATENIN_SIGNALING	0.45177	0.950647	0.784195	0.595159	0.611911	0.00934929	0.58309	0.520833	0.399173	0.69639	0.128535	0.31746	0.560542	0.076087	0.448068	0.734945	0.80954	0.94004	0.532834	0.0222646	0.981183	0.599631	0.769551	0.0381867	0.201395	0.174315	0.426398	0.0398687	0.994856	0.560602	0.0094697	0.999001	0.944326
HALLMARK_XENOBIOTIC_METABOLISM	0.17618	0.0355677	0.0113636	0.308732	0.0375	0.5	0.8622	0.00770535	0.0397797	0.0316296	0.475119	0.4158	0.59722	0.00508906	0.415028	0.0475418	0.0983557	0.94004	0.037868	0.497904	0.408723	0.196898	0.0272851	0.00594177	0.376973	0.00717772	0.471154	0.00419815	0.387873	0.0346117	0.00946074	0.0532468	0.224888

## Sheet: Table S6
Supplementary Table 6: Correlations between CEP55 expression and estimated scores in pan-cancer
Correlation Efficiency						P Value
Cancer Type	ESTIMATEScore	ImmuneScore	StromalScore	TumorPurity		Cancer Type	ESTIMATEScore	ImmuneScore	StromalScore	TumorPurity
ACC	-0.141104	-0.122887	-0.149852	0.080102		ACC	0.214833	0.280618	0.187456	0.48284
BLCA	-0.0109249	0.0429066	-0.0611449	0.0244983		BLCA	0.82587	0.387362	0.217788	0.621732
BRCA	-0.136712	0.0303878	-0.297589	0.131737		BRCA	5.56858e-06	0.314849	7.51835e-24	1.21222e-05
CESC	-0.241025	-0.127427	-0.320873	0.243277		CESC	2.15784e-05	0.0263056	1.0428e-08	1.79627e-05
CHOL	-0.207144	-0.120331	-0.309664	0.157963		CHOL	0.225436	0.484519	0.0660799	0.357509
COAD	-0.0436807	0.0306924	-0.103739	0.0621643		COAD	0.354704	0.515594	0.0276011	0.187577
DLBC	-0.00679198	-0.115732	0.113821	0.0107724		DLBC	0.963457	0.433443	0.441124	0.94207
ESCA	-0.35353	-0.360479	-0.287959	0.367222		ESCA	8.53406e-07	4.99545e-07	7.37843e-05	2.93477e-07
GBM	-0.0713732	-0.0930572	-0.0344475	0.0512824		GBM	0.377494	0.249454	0.670455	0.52627
HNSC	-0.32441	-0.232293	-0.339358	0.322775		HNSC	3.29944e-14	8.42338e-08	1.75873e-15	4.50228e-14
KICH	-0.00725757	-0.0430619	0.035885	-0.0641948		KICH	0.95388	0.731364	0.774837	0.608591
KIRC	0.357155	0.422038	0.179446	-0.370291		KIRC	1.76305e-17	1.96023e-24	3.08667e-05	9.14307e-19
KIRP	0.00798537	-0.00505016	0.0256633	-0.0128309		KIRP	0.892295	0.93176	0.663407	0.827766
LGG	0.285876	0.286995	0.260253	-0.276852		LGG	3.6731e-11	3.05841e-11	1.95879e-09	1.56289e-10
LIHC	0.0047565	0.151262	-0.175783	-0.0404584		LIHC	0.927248	0.00349465	0.0006716	0.437176
LUAD	-0.131551	-0.123219	-0.119663	0.11517		LUAD	0.00277961	0.00510776	0.00655248	0.00889703
LUSC	-0.311321	-0.249071	-0.339563	0.345985		LUSC	1.01233e-12	1.60145e-08	5.50262e-15	1.55654e-15
MESO	0.105909	0.0743431	0.119225	-0.127557		MESO	0.328907	0.493757	0.271373	0.239045
OV	0.00617507	0.0648909	-0.0614008	0.00991086		OV	0.914471	0.258557	0.285104	0.863139
PAAD	-0.0273967	0.0109659	-0.0622096	0.0781961		PAAD	0.716597	0.884492	0.40941	0.2995
PCPG	-0.00666497	-0.0410604	0.023183	-0.0519453		PCPG	0.929442	0.58525	0.758055	0.48983
PRAD	0.129514	0.169794	0.0655735	-0.143285		PRAD	0.00382511	0.000142709	0.144358	0.00136086
READ	-0.0951444	-0.0499302	-0.123063	0.0902033		READ	0.231395	0.530652	0.121063	0.256644
SARC	-0.0248281	0.04055	-0.124269	0.0509615		SARC	0.690852	0.515886	0.0457168	0.414093
SKCM	-0.329172	-0.210458	-0.438853	0.316274		SKCM	0.000686043	0.0328582	3.53509e-06	0.00113542
STAD	-0.365633	-0.215164	-0.446941	0.39044		STAD	1.42523e-14	9.78357e-06	9.01154e-22	1.45653e-16
TGCT	-0.231915	0.0617767	-0.572296	0.207057		TGCT	0.00429493	0.452656	1.99916e-14	0.0110119
THCA	0.475655	0.50864	0.329791	-0.492437		THCA	7.14755e-30	1.3913e-34	2.81381e-14	3.32251e-32
THYM	0.292708	0.569265	-0.290565	-0.228909		THYM	0.00117756	1.16675e-11	0.00128452	0.0119097
UCEC	-0.0724431	-0.0339334	-0.110463	0.0329552		UCEC	0.095083	0.434765	0.0107832	0.448132
UCS	-0.185525	-0.103465	-0.22446	0.16741		UCS	0.167069	0.443736	0.0932331	0.213233
UVM	-0.127532	-0.0787326	-0.203809	0.0983215		UVM	0.259598	0.487556	0.0697826	0.385571

## Sheet: Table S7
Supplementary Table 7: Correlations between CEP55 and immunoregulators
Correlation Efficiency
CancerType	HLA-A	HLA-B	HLA-C	HLA-DPA1	HLA-DPB1	HLA-DQA1	HLA-DQA2	HLA-DQB1	HLA-DQB2	HLA-DRA	HLA-DRB1	HLA-DRB5	MICB	ICAM1	ITGB2	SELP	BTN3A1	BTN3A2	C10orf54	CD274	CD276	PDCD1LG2	SLAMF7	VTCN1	CD28	CD80	ICOSLG	CCL5	CD40LG	CD70	CX3CL1	CXCL10	CXCL9	IFNA1	IFNA2	IFNG	IL10	IL12A	IL13	IL1A	IL1B	IL2	IL4	TGFB1	TNF	TNFSF4	TNFSF9	VEGFA	VEGFB
ACC	-0.283958	-0.180867	-0.134372	-0.336465	-0.27074	-0.162001	-0.251363	-0.211733	-0.201992	-0.295667	-0.262537	-0.299903	0.196105	0.0700828	-0.181743	-0.43983	-0.147931	-0.077702	-0.261295	-0.137272	0.222225	-0.156561	-0.0203018	-0.0632359	-0.0504778	0.0830759	-0.109761	-0.134299	-0.206156	0.16609	0.103092	-0.0320837	-0.106378	0.183718	0.0929662	-0.0361853	-0.120498	0.0891315	0.231111	0.000123687	-0.0169913	-0.117821	0.12481	0.031816	-0.0207949	-0.0524586	-0.0244158	0.201972	0.111952
BLCA	0.082576	0.141857	0.160817	0.0940497	0.0778951	0.131517	0.113477	0.104199	-0.0204923	0.120067	0.0727924	0.0551532	0.412183	0.200587	0.190046	-0.26921	0.0474599	0.0610401	-0.0869488	0.343279	0.128928	0.304347	-0.00257574	-0.155661	0.090945	0.308038	-0.101064	0.210384	-0.0911797	0.251495	-0.193515	0.319223	0.280502	-0.0340221	0.00349527	0.290197	0.122346	0.100368	0.0111536	0.106617	0.216773	-0.0727988	-0.0982054	0.0429652	0.113172	0.103153	0.269056	-0.130299	-0.0383182
DLBC	-0.589449	-0.72449	-0.410443	-0.451693	-0.694963	-0.264655	-0.226227	-0.448654	-0.518997	-0.42944	-0.626574	-0.452453	0.637321	-0.0538428	-0.0739253	-0.0753365	0.31231	-0.0796787	-0.285931	0.586518	-0.0847807	0.325228	0.110942	0.126657	0.0579679	0.205167	-0.363765	-0.255211	-0.00260537	-0.216457	-0.0143291	0.255645	0.259661	-0.247436	0.18042	0.286149	0.509444	0.274129	0.0246511	0.0624049	0.417499	0.0258864	-0.0157621	-0.265198	0.0278984	0.121146	-0.194963	0.446809	-0.804277
UCEC	-0.267447	-0.227362	-0.24562	-0.180055	-0.268768	-0.147632	-0.175458	-0.201886	-0.291146	-0.196258	-0.248812	-0.240932	0.270983	-0.128874	-0.169121	-0.179525	-0.172018	-0.201032	-0.158317	0.0373902	-0.13085	0.0903815	0.0547913	-0.0332592	-0.00687822	0.132415	0.0262764	0.0502359	-0.0787781	-0.00654626	-0.224821	0.194131	0.167448	0.0153594	-0.0683265	0.148634	-0.0182478	0.01086	0.0911778	0.0554657	-0.0720464	-0.01016	-0.0443887	-0.242239	0.0681936	0.0124689	0.113512	0.167724	-0.121038
SKCM	-0.139448	-0.168486	-0.132584	-0.182928	-0.174406	-0.212417	-0.0423824	-0.20764	-0.148673	-0.0995805	-0.189749	-0.203115	0.140854	-0.0072486	-0.177514	-0.254734	0.00445899	-0.196909	-0.342453	0.14137	0.0259412	0.0510038	0.144247	-0.033032	-0.0231296	0.0636028	-0.0798774	-0.179754	-0.118778	-0.147588	-0.226299	0.107411	0.00306418	0.191414	0.169842	0.0489125	-0.120945	0.307829	-0.0405144	0.00401921	0.0312678	-0.12722	-0.0368818	-0.208518	-0.195372	-0.0124654	-0.219287	0.100745	-0.383297
HNSC	-0.101849	-0.0862942	-0.105533	-0.150613	-0.238711	-0.156124	-0.197001	-0.131019	-0.346261	-0.147137	-0.172114	-0.159145	0.313233	-0.0108297	-0.158684	-0.114442	-0.0385931	-0.110894	-0.0292119	0.0384784	0.0313266	-0.0176094	-0.213609	0.0115321	-0.147369	-0.0347759	-0.131963	-0.0508031	-0.0932683	0.0306305	0.0567775	0.00477022	-0.0282634	0.0346779	-0.0114634	-0.0049653	-0.122597	0.0969631	-0.0616888	0.138417	0.145613	-0.0643992	-0.0652363	-0.150812	2.49e-05	-0.0589366	0.00187117	0.0714754	-0.179763
PRAD	-0.201839	-0.16064	-0.205451	0.124266	0.0469056	0.144329	0.150951	0.125438	0.103558	0.185328	0.106373	0.0904079	0.216632	0.0257526	0.199955	-0.132909	-0.057611	-0.0770319	-0.129237	0.0225248	0.0975288	0.0777075	0.2081	-0.0679153	0.0887477	0.3353	0.0978382	-0.0360193	0.15093	0.160799	-0.20236	0.175678	0.175817	-0.0766684	-0.0116932	0.148228	0.140367	-0.0139467	-0.0313477	0.0702703	-0.033524	0.0544745	0.00681957	0.0395265	0.0781102	-0.000836197	0.000570661	-0.226034	-0.116727
KIRP	-0.0640145	-0.0583271	-0.0615004	-0.0104643	-0.0939235	-0.0139946	-0.00953974	0.0103791	-0.0696674	-0.0371427	-0.035763	-0.0376583	0.26813	0.12306	-0.00923025	-0.0947689	0.0715125	-0.0171443	-0.0341108	-0.0387241	0.0969923	0.11512	0.0328812	-0.158539	0.0440144	0.201917	-0.0583748	0.0822299	-0.0784435	0.136946	-0.124719	0.299498	0.22697	-0.10629	0.0369104	0.209808	-0.0704274	0.0769175	0.0398761	0.0623167	0.0854616	-0.0314521	0.0680216	0.114003	-0.0561159	0.114974	0.230525	0.441259	-0.190596
PAAD	0.132898	0.176078	0.18496	-0.196178	-0.25868	-0.0818519	-0.157894	-0.0381327	-0.1865	-0.16582	0.00235869	0.0286373	0.233108	0.0469067	-0.109616	-0.449016	-0.102743	-0.0473302	-0.0230262	0.086097	0.22006	-0.0658465	-0.133758	-0.0553181	-0.237227	0.0759111	-0.293496	-0.198857	-0.319967	0.207424	-0.0367549	0.161217	-0.036091	0.176886	0.0478196	0.048382	-0.182045	-0.0891206	-0.267173	0.290176	-0.0282223	-0.213323	-0.112102	-0.0678253	-0.0247306	0.0116466	0.344744	0.195665	-0.349144
SARC	0.099703	0.100097	0.159395	-0.0475725	-0.0589704	0.0128926	0.0574606	-0.0209454	0.0226335	-0.00904193	-0.0822242	-0.0610025	0.466536	-0.0462947	0.0245239	-0.298417	-0.134081	0.0365721	-0.13467	0.226273	-0.00709969	0.159071	0.0162787	0.0780897	-0.010634	0.227091	-0.127908	-0.0415683	-0.172462	0.171995	-0.215936	0.100252	0.0826455	0.158893	-0.00522194	0.0944669	0.0199561	0.0186199	-0.0381315	0.202609	0.0807676	-0.00488923	0.0252862	0.138104	0.1465	0.195633	0.0568403	0.26129	-0.127789
CESC	-0.179225	-0.177197	-0.182816	-0.151667	-0.227593	-0.148424	-0.127698	-0.192383	-0.126555	-0.175327	-0.213092	-0.133684	0.0508154	-0.0539886	-0.144996	-0.161932	-0.137265	-0.105215	0.1416	0.0274507	-0.178597	-0.101532	-0.13225	-0.157395	-0.1761	-0.0461682	-0.116633	-0.133367	-0.162099	0.0746284	-0.160449	0.00278919	-0.0436152	-0.000368655	-0.00111102	-0.0674074	-0.150087	-0.2291	-0.0311827	0.343858	0.0887907	-0.0165013	-0.0413964	0.144057	-0.0597054	-0.145548	0.115663	0.0571182	-0.293603
COAD	-0.0633652	-0.0273979	-0.0655311	0.0252693	-0.0903219	-0.0203128	-0.0297565	0.00964203	-0.124271	0.0799767	-0.011823	-0.00867217	0.204656	-0.0641355	-0.135188	-0.185275	0.0498377	0.00740524	-0.225372	0.169771	-0.241558	0.117221	0.0691527	-0.00717633	-0.00172426	0.128893	-0.113469	0.103495	-0.0481701	-0.0925817	-0.206125	0.275904	0.216549	0.0365738	0.062028	0.257233	0.0593322	0.064509	0.0604299	0.226214	0.15944	-0.0501253	0.00754988	-0.194684	-0.0131367	-0.0765085	0.136654	-0.128541	-0.518156
LUSC	-0.0948134	-0.101092	-0.115148	-0.250857	-0.271021	-0.164455	-0.243058	-0.226498	-0.24418	-0.235745	-0.225276	-0.24728	0.142564	-0.198157	-0.208146	-0.311298	-0.270323	-0.160985	-0.16788	0.0203649	-0.0151548	-0.111396	-0.163538	-0.0596141	-0.236736	-0.177912	-0.179358	-0.0849368	-0.262162	-0.0547124	0.0222972	-0.0131783	-0.0023329	-0.0550096	-0.0149691	0.0751544	-0.255512	-0.0530413	-0.147703	0.11721	0.0407574	-0.166053	-0.0542824	-0.128192	-0.101718	-0.125465	0.205552	-0.0308673	-0.148184
READ	-0.231785	-0.161555	-0.179017	-0.168669	-0.256141	-0.151755	-0.178038	-0.0852514	-0.287595	-0.0319055	-0.107527	-0.0823128	0.21065	-0.20503	-0.272099	-0.185181	-0.0399332	-0.0428454	-0.232992	0.134452	-0.138609	-0.0250732	-0.0184812	0.0896921	-0.0648687	0.0772018	-0.378527	-0.0998857	-0.122608	-0.0538908	-0.321742	0.0500996	-0.00190437	-0.086576	0.00424857	0.127935	-0.0632797	0.0476431	-0.0927544	0.28957	0.213627	-0.048485	-0.147615	-0.323793	-0.0541779	-0.141386	0.0502959	-0.00305285	-0.508028
KIRC	0.214857	0.206353	0.143516	0.360903	0.327456	0.29639	0.261972	0.166485	0.237598	0.348825	0.241326	0.149438	0.500745	0.34014	0.415649	-0.0564184	0.21056	0.265342	0.0577812	0.00881771	0.348562	0.348997	0.443739	0.0437477	0.495375	0.469107	-0.053962	0.47335	0.302705	0.318312	-0.379947	0.332665	0.420937	-0.0621869	-0.0192884	0.506757	0.393379	0.214289	0.057869	0.281676	0.194465	0.224522	0.0282741	0.264014	0.254082	0.471113	0.304737	-0.207937	-0.0728479
LIHC	0.0486785	-0.0574542	-0.0965587	0.115575	0.131112	0.188343	0.225834	0.14261	0.324087	0.150564	0.080303	-0.00319949	0.450924	0.264186	0.249955	-0.188348	-0.0551675	-0.0613853	0.0835678	0.102598	0.42897	0.0341608	0.281098	0.304904	0.200918	0.374344	-0.215009	0.161616	0.105673	0.291311	-0.0458508	0.0649466	0.163342	0.0594176	0.0969847	0.287257	0.193181	0.473169	0.0531	0.331524	0.297365	0.0938331	0.0434991	0.289709	0.257143	0.373582	0.286341	0.230339	0.424686
BRCA	0.155602	0.142635	0.00384168	-0.055202	-0.122351	0.0616752	0.0288879	0.0130745	-0.08052	0.0297716	-0.0223742	-0.036698	0.184121	0.176184	0.104619	-0.300004	0.0456727	0.0998287	-0.168244	0.197549	0.0879988	0.22036	0.175856	-0.129928	0.0942035	0.355352	0.0429476	0.170804	0.0479465	0.160527	0.0266589	0.413738	0.271903	-0.0101743	-0.0607779	0.25254	0.211538	0.19274	0.137769	0.21546	0.0709246	0.0364111	-0.0401636	-0.295212	0.265361	0.046782	0.167641	0.179938	-0.22045
OV	0.0988779	0.0438605	0.0366856	-0.0445842	-0.0445199	-0.00346182	-0.0191405	-0.0292003	-0.0736622	-0.0624034	-0.0255761	0.00245775	0.358517	0.136921	0.025749	-0.0746526	-0.129433	-0.0391319	-0.0677092	0.155703	-0.00180683	0.14842	0.138632	0.150863	0.085004	0.147174	0.072431	0.14366	0.0343086	0.0810254	-0.0484499	0.205322	0.143279	1	NA	0.165843	0.0375116	0.0649203	0.0548001	0.0929355	0.0170004	0.00863128	-0.0563455	0.00239304	0.242977	-0.00414319	0.023057	0.0314271	0.000566327
UCS	-0.077651	-0.0864013	-0.0248898	-0.325447	-0.291613	-0.293492	-0.173905	-0.372634	-0.325123	-0.272751	-0.268991	-0.265491	0.105134	0.00395385	-0.198859	-0.211174	-0.187387	-0.0509463	-0.286038	-0.222391	-0.194581	-0.112717	-0.0928183	-0.261213	-0.24812	-0.114048	-0.190174	0.00460202	-0.15114	0.00317625	-0.290705	-0.0310474	-0.144672	-0.187375	0.00833597	0.280785	-0.039733	0.137801	0.0899433	-0.291727	0.0380477	-0.30699	-0.0446438	-0.0655302	0.0662767	-0.0315012	-0.0348717	-0.00583355	-0.171053
GBM	-0.0419742	-0.0686894	-0.0995134	-0.0896877	-0.0760755	-0.077487	0.0230415	-0.0596758	0.0572202	-0.0767781	-0.0350875	-0.0417131	0.133992	0.0594857	-0.0665883	0.112563	-0.211904	-0.0819954	-0.295082	-0.0325481	0.308754	-0.0959718	0.0849086	0.315088	0.103132	0.00689311	-0.00898456	-0.0305662	-0.129609	0.0757699	-0.171403	-0.0381006	0.00276175	-0.0914718	0.0708721	0.0181814	-0.039952	-0.00349973	-0.0797348	-0.0860881	-0.0593922	-0.0644953	-0.0198465	-0.0383939	-0.149238	0.127153	-0.0818891	0.13851	-0.0512488
KICH	-0.0437741	-0.0137146	-0.036301	-0.189771	-0.136583	-0.0957103	-0.297276	-0.0365515	-0.300365	-0.192151	-0.146895	-0.208308	0.41313	-0.0423964	0.020144	-0.305542	-0.06444	0.0699927	-0.0192673	0.112243	0.267634	-0.00306857	-0.0495773	0.0704249	0.0931218	-0.0652131	-0.0304561	-0.0178478	0.11184	0.179548	-0.374721	-0.163302	0.0428139	-0.115016	-0.177431	0.100469	-0.203417	0.0661378	0.187922	-0.113524	-0.279658	0.124937	-0.0882848	0.2167	-0.184352	-0.222002	0.00716008	0.069116	-0.101388
THCA	0.386233	0.403765	0.401895	0.507668	0.496772	0.474226	0.499808	0.378969	0.453955	0.550662	0.47482	0.405564	0.594336	0.383607	0.560838	0.236968	0.477379	0.422061	-0.0338577	0.382022	0.378849	0.500811	0.477655	0.337066	0.561869	0.583086	0.231961	0.395839	0.481413	0.452123	0.214383	0.551182	0.499835	0.0980594	0.0269932	0.417638	0.494615	0.268509	0.165209	0.25523	0.375661	0.288272	0.0946521	0.234119	0.342085	0.511728	0.403835	-0.329566	-0.145405
LGG	0.33455	0.317841	0.286641	0.355223	0.334013	0.351079	0.271381	0.301471	0.271905	0.340175	0.329076	0.285029	0.439074	0.186431	0.273004	-0.0327912	0.308665	0.28894	-0.0827846	0.0880067	0.582035	0.291159	0.293029	0.199204	0.274441	0.419132	0.0913529	0.288812	0.286625	0.282442	-0.260418	0.337172	0.425044	0.0346728	-0.103572	0.21097	0.193559	-0.147898	0.0259157	0.0398858	0.0291216	0.132484	0.0203917	0.187579	-0.0170529	-0.00227745	-0.224379	0.270399	-0.0876024
LUAD	-0.0308976	-0.0637173	-0.0752583	-0.309247	-0.354432	-0.182077	-0.163553	-0.302581	-0.433049	-0.292428	-0.344412	-0.332833	0.350211	-0.167982	-0.128881	-0.373039	-0.124581	-0.101206	-0.170126	0.220173	0.292766	0.160158	0.0812302	-0.0641202	-0.142313	-0.0187117	-0.151112	0.131078	-0.375143	0.126924	-0.296996	0.359634	0.248473	6.72e-05	0.141995	0.32806	-0.0085253	0.0386503	-0.0379405	0.156373	0.137612	-0.181538	-0.154231	-0.152287	-0.0323114	0.290834	0.0143378	0.152478	-0.0774063
MESO	-0.107221	-0.132937	-0.127761	0.0370526	0.0575563	0.0965043	0.0300904	0.0610921	0.0661041	0.0405883	0.0205584	-0.0443792	0.451392	0.244751	0.226562	0.00687104	-0.137038	-0.157943	-0.477327	0.15284	0.487661	0.161916	0.209065	-0.0894247	0.0652657	0.156995	-0.0354305	0.11668	-0.13691	0.270577	0.0217431	0.0885033	0.208628	0.0906438	-0.0343511	0.129023	-0.00843843	0.195214	-0.16247	0.120828	-0.131206	-0.141481	0.021271	0.402384	0.0211052	0.507892	0.263104	-0.00743603	-0.0994387
PCPG	0.00874814	0.00208399	-0.01246	-0.0565899	-0.0411043	0.0135564	0.0218107	0.113659	0.0600757	-0.00233507	-0.0762915	-0.122803	0.196598	-0.0640136	-0.0562049	-0.264907	-0.120193	-0.0940786	-0.0986965	-0.175599	0.105373	-0.0602327	0.0109514	0.0601414	0.106024	0.178001	0.102839	-0.0201661	-0.168124	0.00699603	0.0184839	-0.0337079	0.0223338	0.038826	0.110242	-0.0805643	-0.0678767	-0.125815	0.0354361	-0.0880538	-0.140389	0.114851	-0.0479461	0.171033	-0.084402	-0.132545	-0.0287827	0.146448	-0.0162053
TGCT	-0.226771	-0.16781	-0.246484	-0.024298	-0.145484	-0.0638197	0.197589	-0.0391822	0.120128	0.00105427	-0.109607	-0.0700849	0.0700778	-0.123117	0.0623085	-0.260512	-0.252034	-0.232314	-0.344654	0.139315	-0.348483	0.0341935	0.154483	-0.200039	0.198357	0.104533	-0.0157963	0.0245504	0.122221	-0.094822	-0.490943	0.0313667	0.232467	0.0190362	0.040803	0.22452	0.0779146	-0.153413	-0.151248	-0.319356	-0.126902	0.0534303	0.00336336	-0.227607	0.060456	-0.192302	-0.0856589	-0.266879	-0.476844
UVM	0.00665729	0.176348	0.141069	-0.00328176	-0.100985	0.0441163	-0.0823957	0.0871777	-0.00806541	0.0319034	0.0507501	0.0949836	0.287693	0.00431317	-0.112611	-0.300353	0.152625	0.126746	-0.0625645	0.0408579	0.0298406	-0.131974	0.166292	-4.9e-05	0.132349	0.200798	-0.00436006	-0.0193624	0.0478362	0.0785785	0.144304	0.26202	0.191491	0.148601	-0.0657741	0.232523	-0.016894	0.139123	0.130307	0.341011	0.182808	-0.0355365	-0.0191846	-0.218237	0.204499	0.241303	0.117604	0.527403	-0.489451
THYM	-0.398958	-0.438565	-0.414216	-0.378846	-0.319807	-0.176804	-0.118835	-0.0735607	-0.289916	-0.339808	-0.295291	-0.257323	0.862622	-0.480825	0.555476	-0.236989	-0.201604	0.130495	-0.459532	-0.272283	-0.706605	-0.0792277	-0.231613	-0.124677	0.722661	-0.193138	-0.62521	-0.375082	0.359664	-0.356108	-0.517633	-0.538329	-0.434169	-0.301581	0.0868764	-0.424337	-0.0378151	-0.416517	-0.0925956	-0.197023	-0.423168	-0.314656	0.481985	-0.0844225	-0.409251	0.56215	-0.515779	-0.492631	-0.105271
CHOL	0.033462	0.0661519	-0.0301158	-0.129472	-0.221622	-0.159331	-0.189704	-0.0960103	-0.235779	-0.203089	-0.135907	-0.153411	-0.0589447	-0.115315	-0.0687259	-0.124839	0.0666667	0.19897	-0.0419562	-0.0754183	0.0751609	-0.0455598	0.0036036	0.0023166	-0.0779923	0.0169884	-0.184299	0.0002574	-0.210039	-0.0646116	-0.132304	0.0924067	0.0924067	0.183244	NA	0.158905	0.201686	0.00424738	-0.211897	0.19678	-0.0697555	-0.0392541	-0.0905605	-0.0610039	-0.189189	0.131789	0.113256	0.128958	-0.0885457
ESCA	-0.187573	-0.162341	-0.116357	-0.283406	-0.308686	-0.244807	-0.026268	-0.266811	-0.211323	-0.284545	-0.297858	-0.283048	0.208104	-0.0697771	-0.166294	-0.4222	-0.215567	-0.219632	-0.209478	-0.00989386	0.293645	-0.0597157	-0.342997	0.0244515	-0.319695	-0.0758664	-0.257256	-0.173955	-0.426791	-0.084512	-0.108649	-0.0132188	-0.156909	1	NA	-0.0881968	-0.220418	-0.312725	-0.221562	0.151559	0.0502803	-0.108774	-0.0516223	0.0263258	-0.00311013	-0.113036	0.0949914	-0.138976	-0.0994991
STAD	0.00812514	0.0242738	0.0433953	-0.144311	-0.212429	-0.175383	-0.141841	-0.104942	-0.208436	-0.103184	-0.0864934	-0.0925999	0.300903	0.0522798	-0.191961	-0.459487	0.019376	-0.0241128	-0.344231	0.151733	-0.0093857	-0.113722	-0.0715852	-0.0732945	-0.281713	0.0795151	-0.169038	-0.0681621	-0.260775	0.0894348	-0.279757	0.171036	0.076048	0.866025	NA	0.220153	-0.125181	-0.0752443	0.0243739	0.104258	0.123564	-0.072802	0.0108582	-0.333402	0.00528208	-0.0707095	0.157697	0.224468	-0.41161
P Value
CancerType	HLA-A	HLA-B	HLA-C	HLA-DPA1	HLA-DPB1	HLA-DQA1	HLA-DQA2	HLA-DQB1	HLA-DQB2	HLA-DRA	HLA-DRB1	HLA-DRB5	MICB	ICAM1	ITGB2	SELP	BTN3A1	BTN3A2	C10orf54	CD274	CD276	PDCD1LG2	SLAMF7	VTCN1	CD28	CD80	ICOSLG	CCL5	CD40LG	CD70	CX3CL1	CXCL10	CXCL9	IFNA1	IFNA2	IFNG	IL10	IL12A	IL13	IL1A	IL1B	IL2	IL4	TGFB1	TNF	TNFSF4	TNFSF9	VEGFA	VEGFB
ACC	0.0114402	0.110601	0.237212	0.00255322	0.016056	0.153499	0.0256963	0.0611753	0.0742325	0.00836667	0.0196679	0.00744912	0.0832972	0.53863	0.108862	4.99773e-05	0.192842	0.495308	0.0202712	0.227673	0.0492103	0.16824	0.858805	0.579819	0.658644	0.466684	0.334857	0.237469	0.068336	0.143498	0.365188	0.778534	0.350038	0.105077	0.415131	0.751548	0.290147	0.434716	0.0404381	0.999137	0.881849	0.301075	0.273101	0.780336	0.855659	0.645486	0.830568	0.0743434	0.325254
BLCA	0.0957668	0.00411938	0.00113016	0.0577073	0.116164	0.00785329	0.0219213	0.0354193	0.679828	0.0152863	0.142118	0.266243	0	4.48852e-05	0.000115522	3.32515e-08	0.338803	0.21848	0.0793981	1.00042e-12	0.00917028	3.42509e-10	0.958617	0.00161163	0.0664809	2.041e-10	0.0413506	1.9122e-05	0.0657795	2.64212e-07	8.60639e-05	5.22113e-11	9.4961e-09	0.493153	0.943888	2.33347e-09	0.0133987	0.0427401	0.822285	0.0313112	1.04758e-05	0.142131	0.0474391	0.386557	0.0222373	0.037312	3.83765e-08	0.00845041	0.440013
DLBC	1.54785e-05	3.81279e-08	0.00402423	0.00141639	1.57649e-07	0.069322	0.121924	0.00153608	0.000194349	0.00252535	3.31874e-06	0.0013878	2.07671e-06	0.715507	0.61652	0.609788	0.0311287	0.589279	0.0491839	1.73749e-05	0.565586	0.0245494	0.45163	0.390982	0.694722	0.161441	0.0114385	0.0801573	0.985978	0.139225	0.922982	0.0796314	0.0748949	0.0899661	0.21977	0.0490063	0.000263791	0.0593688	0.867912	0.673486	0.00339448	0.861356	0.91532	0.0687368	0.850409	0.410888	0.183673	0.00161309	0
UCEC	4.27471e-10	1.2467e-07	1.05912e-08	3.0377e-05	3.487e-10	0.000643631	4.84818e-05	2.81382e-06	9.35433e-12	5.3296e-06	6.74417e-09	2.03262e-08	2.47218e-10	0.00292075	9.06228e-05	3.11485e-05	6.82673e-05	3.10355e-06	0.000250419	0.389413	0.00251215	0.0371579	0.206969	0.443829	0.874239	0.00220995	0.545228	0.247306	0.0694354	0.880262	1.73e-07	6.47986e-06	0.0001065	0.839662	0.367563	0.000583165	0.674534	0.80266	0.228783	0.201498	0.0969041	0.893536	0.558564	1.69701e-08	0.116177	0.774092	0.00878025	0.000103709	0.00520706
SKCM	0.159842	0.0888967	0.181571	0.0644723	0.0781176	0.031408	0.670301	0.0354977	0.133779	0.316387	0.0550114	0.0397765	0.155642	0.94201	0.0728943	0.00957717	0.964325	0.0463406	0.000430117	0.154121	0.794474	0.608352	0.145845	0.740465	0.816337	0.5233	0.421905	0.0693072	0.231685	0.136822	0.0217182	0.279682	0.975494	0.0527603	0.0863174	0.623679	0.223622	0.00156058	0.684503	0.96786	0.753501	0.200337	0.711482	0.0347135	0.0480996	0.900414	0.026046	0.310741	7.30132e-05
HNSC	0.0202159	0.049236	0.0160989	0.000576623	3.95149e-08	0.000357663	6.27718e-06	0.00277745	4.30016e-16	0.000773102	8.17836e-05	0.000273433	3.5315e-13	0.805333	0.000284953	0.00900202	0.379676	0.0114227	0.50626	0.381095	0.475835	0.688604	9.37913e-07	0.793052	0.000749316	0.428743	0.00258639	0.247498	0.0334731	0.485824	0.196062	0.913557	0.520046	0.430047	0.794258	0.910067	0.00511837	0.0270365	0.160118	0.00156975	0.000877426	0.142508	0.13738	0.000559515	0.999548	0.179571	0.966036	0.103501	3.84912e-05
PRAD	5.75694e-06	0.000329064	3.8739e-06	0.00556217	0.296545	0.00126628	0.000744394	0.00512868	0.0209762	3.32294e-05	0.017719	0.0439785	1.15501e-06	0.566678	7.05889e-06	0.00301088	0.199706	0.0862457	0.00392482	0.616403	0.0297421	0.0835188	3.03689e-06	0.130533	0.0480196	1.59585e-14	0.0292258	0.422996	0.000736465	0.000319199	5.69443e-06	8.44786e-05	8.33775e-05	0.099053	0.801653	0.000917968	0.00170727	0.756445	0.48564	0.117686	0.455851	0.22541	0.879462	0.379106	0.0819253	0.985164	0.989875	3.80454e-07	0.00923014
KIRP	0.277064	0.322058	0.296587	0.859083	0.110439	0.812313	0.871421	0.860218	0.236772	0.528472	0.543908	0.522761	3.95143e-06	0.0362668	0.875558	0.107259	0.224561	0.771267	0.562682	0.511057	0.0992377	0.0501751	0.576853	0.00687502	0.45504	0.000541439	0.321661	0.162432	0.182818	0.019646	0.0338099	2.30811e-07	0.0001004	0.0707063	0.531275	0.000321169	0.231837	0.191506	0.498786	0.29021	0.146504	0.593737	0.248213	0.0524992	0.340974	0.0505098	7.75532e-05	0	0.00112804
PAAD	0.0770057	0.0188268	0.0135502	0.0087695	0.00050972	0.277114	0.0353898	0.613311	0.012781	0.0270647	0.975058	0.704086	0.00178351	0.533753	0.145129	4.82239e-10	0.172184	0.530063	0.760082	0.25316	0.00322161	0.382167	0.075101	0.463316	0.00147001	0.313569	7.52919e-05	0.00787799	1.33781e-05	0.00546662	0.625885	0.0316662	0.63214	0.0181775	0.526171	0.521312	0.0150147	0.236564	0.000311932	8.5287e-05	0.708177	0.00424952	0.136279	0.368003	0.742925	0.877264	2.83659e-06	0.00895002	2.08316e-06
SARC	0.109389	0.10799	0.0102563	0.445606	0.344286	0.8363	0.356797	0.737088	0.716951	0.884781	0.187007	0.327894	0	0.457932	0.694259	1.00207e-06	0.0310612	0.557928	0.0303243	0.000240997	0.909411	0.0104132	0.7943	0.210363	0.864674	0.000228456	0.0397473	0.505141	0.00538626	0.00551467	0.000479078	0.107442	0.184752	0.0104353	0.933348	0.129434	0.74924	0.765524	0.541251	0.0010418	0.195092	0.937586	0.685449	0.0263198	0.0183226	0.00158518	0.362258	2.19497e-05	0.0399328
CESC	0.00172918	0.00195289	0.00138968	0.00812764	6.48977e-05	0.00960777	0.0260443	0.000761449	0.0273598	0.00218241	0.000187711	0.0197749	0.377073	0.347977	0.0114278	0.00464829	0.0166898	0.0669704	0.0135253	0.633365	0.00179581	0.0771466	0.0210832	0.00595701	0.00208471	0.422291	0.0421875	0.0200708	0.00460546	0.194411	0.00508727	0.961353	0.448424	0.994893	0.984609	0.241286	0.00876864	5.53536e-05	0.588107	9.41203e-10	0.122353	0.774462	0.472076	0.011977	0.299257	0.0111159	0.0439396	0.320715	2.11514e-07
COAD	0.179111	0.561549	0.164682	0.592354	0.0552937	0.666915	0.528344	0.838134	0.00827522	0.0897961	0.802208	0.854223	1.23552e-05	0.173875	0.00405096	7.55697e-05	0.290797	0.875331	1.41973e-06	0.000292677	2.2622e-07	0.0127353	0.142534	0.879202	0.970871	0.00612303	0.0159565	0.028009	0.307382	0.0494257	1.06699e-05	2.95901e-09	3.65946e-06	0.538601	0.296691	3.00487e-08	0.208524	0.171442	0.309334	1.21129e-06	0.000687585	0.399215	0.899021	3.25332e-05	0.780762	0.104661	0.00366605	0.00629649	0
LUSC	0.0338964	0.0236783	0.00992691	1.40781e-08	8.16832e-10	0.000222262	3.97852e-08	3.22758e-07	3.43359e-08	1.02172e-07	3.74448e-07	2.04221e-08	0.00139046	8.21079e-06	2.75633e-06	1.33251e-12	9.05108e-10	0.000301998	0.000163235	0.649298	0.735076	0.0126328	0.000241154	0.182795	9.00787e-08	6.38799e-05	5.55595e-05	0.0574745	2.55595e-09	0.221524	0.618443	0.768491	0.958445	0.21902	0.738202	0.0928878	6.57572e-09	0.235891	0.000913209	0.00867022	0.362501	0.000188885	0.225182	0.00407629	0.0228237	0.00491752	3.67823e-06	0.490477	0.00088841
READ	0.00325339	0.0413534	0.023631	0.0331086	0.00111527	0.0554821	0.0244139	0.283459	0.000239913	0.688472	0.175753	0.30043	0.0075981	0.0094037	0.000522918	0.0191792	0.615763	0.590238	0.00309261	0.0900567	0.0804822	0.752726	0.816383	0.25936	0.414694	0.331884	9.74205e-07	0.208626	0.122453	0.498119	3.67987e-05	0.528861	0.980925	0.4067	0.967583	0.106917	0.426641	0.549668	0.37391	0.000216552	0.0067726	0.642603	0.155659	3.26463e-05	0.49583	0.0745559	0.527246	0.969418	0
KIRC	5.88483e-07	1.55018e-06	0.000891279	7.6852e-18	1.17019e-14	3.64683e-12	9.47832e-10	0.000115075	3.11207e-08	1.14708e-16	1.86699e-08	0.000544434	0	8.42205e-16	0	0.193365	9.91676e-07	4.86429e-10	0.182872	0.839006	1.22301e-16	1.09958e-16	0	0.313404	2.37787e-34	1.6109e-30	0.213576	0	9.31502e-13	5.14303e-14	0	4.0859e-15	0	0.151654	0.656824	4.07616e-36	3.5892e-21	5.92172e-07	0.182207	3.53706e-11	6.118e-06	1.62015e-07	0.514817	6.95966e-10	2.68007e-09	0	8.40695e-13	1.35665e-06	0.0929301
LIHC	0.349621	0.269532	0.0631805	0.0260565	0.0115245	0.000270408	1.18383e-05	0.00596658	1.60856e-10	0.00368087	0.122547	0.951004	5.56192e-20	2.69049e-07	1.1762e-06	0.000263973	0.28908	0.238083	0.10803	0.0483007	0	0.511853	4.16795e-08	2.01713e-09	9.75091e-05	8.7188e-14	3.09174e-05	0.00181116	0.0419279	1.08698e-08	0.378346	0.211904	0.00159515	0.253616	0.0620197	1.76631e-08	0.000181334	4.26637e-22	0.307706	5.74568e-11	5.18978e-09	0.0710372	0.403481	1.53754e-08	5.14316e-07	9.8731e-14	1.96895e-08	7.83097e-06	0
BRCA	2.25452e-07	2.12731e-06	0.898911	0.0677268	4.88217e-05	0.0412083	0.339341	0.665473	0.00765372	0.324768	0.459322	0.22477	8.19472e-10	4.30369e-09	0.000522219	3.13519e-24	0.130764	0.000934902	2.10048e-08	4.17572e-11	0.00354993	1.60986e-13	4.60194e-09	1.59757e-05	0.0017958	5.76829e-34	0.15536	1.27016e-08	0.112646	9.14211e-08	0.37793	1.45109e-46	4.97734e-20	0.736528	0.0442548	2.08413e-17	1.49051e-12	1.24319e-10	4.70366e-06	5.60773e-13	0.0188593	0.228417	0.183957	1.76425e-23	4.04718e-19	0.12166	2.36236e-08	1.98224e-09	1.57292e-13
OV	0.0847145	0.445121	0.523086	0.437641	0.438303	0.951963	0.739044	0.611279	0.199521	0.277126	0.656212	0.965886	1.49255e-10	0.0167853	0.654037	0.193528	0.023838	0.495743	0.238255	0.00648287	0.97493	0.00949077	0.0154575	0.00836612	0.138515	0.0100602	0.207034	0.0120732	0.550582	0.15808	0.398926	0.000315233	0.0123046	1	NA	0.00367762	0.513768	0.258181	0.34017	0.105232	0.767331	0.880668	0.326706	0.966784	1.78307e-05	0.942522	0.688203	0.584364	0.992139
UCS	0.564906	0.521763	0.853904	0.0138465	0.0281031	0.0270708	0.195226	0.00454079	0.0139456	0.0404256	0.0433528	0.0462336	0.435332	0.976828	0.137851	0.114726	0.162407	0.705949	0.0313616	0.0963695	0.146657	0.402789	0.491216	0.0499669	0.0629558	0.398264	0.156164	0.972999	0.261749	0.981292	0.0286132	0.818271	0.282114	0.162802	0.950928	0.0343722	0.768644	0.305782	0.505818	0.0276773	0.778208	0.0201913	0.741588	0.627299	0.624253	0.815659	0.79632	0.965726	0.202739
GBM	0.603685	0.395328	0.217707	0.266764	0.346404	0.33751	0.775731	0.460337	0.479025	0.341959	0.664366	0.605939	0.0964542	0.46177	0.409969	0.163169	0.0082242	0.310087	0.000205972	0.687334	9.27616e-05	0.234588	0.293166	6.51718e-05	0.201371	0.932098	0.911565	0.705461	0.107978	0.348738	0.0330794	0.637516	0.972777	0.257647	0.380861	0.822335	0.62161	0.965502	0.324022	0.286494	0.462475	0.425282	0.806371	0.634928	0.0638857	0.114815	0.311079	0.0856598	0.526133
KICH	0.726506	0.912856	0.771815	0.126805	0.273438	0.443668	0.0156504	0.770282	0.0145652	0.122046	0.238583	0.0932713	0.000628452	0.734794	0.872231	0.0128923	0.606411	0.575691	0.877754	0.368681	0.0301164	0.980569	0.69195	0.574183	0.456136	0.602907	0.807801	0.886708	0.371298	0.149151	0.00206743	0.189699	0.732279	0.357781	0.154084	0.422175	0.101386	0.597764	0.130785	0.364094	0.023268	0.317543	0.48087	0.0805977	0.138394	0.0733251	0.954499	0.580493	0.416999
THCA	0	0	0	0	0	0	2.85406e-33	0	0	0	0	0	0	0	0	7.76754e-08	4.17256e-30	0	0.447739	5.40967e-19	0	2.03438e-33	0	6.98146e-15	2.3144e-43	2.51553e-47	1.3507e-07	0	1.17026e-30	8.22374e-27	1.23143e-06	0	0	0.0275622	0.545044	9.79305e-23	1.61858e-32	8.67762e-10	0.000192194	5.95542e-09	0	4.03674e-11	0.0334577	1.11788e-07	2.6118e-15	4.73714e-35	3.12642e-21	3.97057e-14	0.00106086
LGG	5.84898e-15	1.41338e-13	3.24123e-11	8.61301e-17	6.49897e-15	2.05735e-16	3.66581e-10	2.65487e-12	3.38097e-10	1.91447e-15	1.69662e-14	4.21745e-11	9.91559e-26	2.02563e-05	2.85218e-10	0.45732	7.48187e-13	2.21997e-11	0.0602212	0.0456996	4.08492e-48	1.53567e-11	1.12281e-11	5.11896e-06	2.28059e-10	2.27932e-23	0.0380379	2.26738e-11	3.24976e-11	6.41241e-11	1.91164e-09	3.48518e-15	4.72129e-24	0.431901	0.0186059	1.32997e-06	9.50678e-06	0.000751682	0.55696	0.365892	0.509221	0.00256594	0.643984	1.79672e-05	0.699158	0.958841	2.59982e-07	4.26336e-10	0.0467075
LUAD	0.484151	0.148716	0.0879769	9.30097e-13	1.0722e-16	3.32703e-05	0.000196879	2.957e-12	0	1.624e-11	8.66929e-16	1.16769e-14	2.96848e-16	0.000130823	0.00341169	0	0.00463488	0.0216518	0.000106945	4.50137e-07	1.22857e-11	0.00026747	0.0654923	0.146202	0.0012027	0.671828	0.000587808	0.00289926	1.17879e-18	0.00391361	7.61108e-12	3.60493e-17	1.23047e-08	0.998786	0.00123387	2.18586e-14	0.846956	0.381405	0.390217	0.000368054	0.00176151	3.40968e-05	0.000443755	0.000524735	0.46424	1.69611e-11	0.7454	0.000516209	0.0792602
MESO	0.322276	0.219202	0.237799	0.732851	0.595793	0.373205	0.781659	0.573369	0.542277	0.708453	0.849844	0.682619	1.42513e-05	0.022555	0.0350501	0.949597	0.205218	0.143792	3.91986e-06	0.157318	2.28042e-06	0.133884	0.0521279	0.410118	0.54742	0.146235	0.744136	0.281234	0.205644	0.0114606	0.841298	0.41426	0.0526301	0.403739	0.752105	0.233645	0.938104	0.0699905	0.132708	0.264936	0.225305	0.191164	0.844958	0.000127221	0.845898	7.52958e-07	0.0140288	0.945453	0.358795
PCPG	0.907392	0.977901	0.868397	0.451434	0.584513	0.856935	0.771762	0.12971	0.424015	0.975238	0.309772	0.101459	0.00843683	0.394238	0.454522	0.000354635	0.108973	0.210121	0.188519	0.0188177	0.160231	0.422804	0.884213	0.423871	0.157655	0.0171311	0.170566	0.78855	0.0244731	0.925947	0.805824	0.65419	0.766444	0.605846	0.141809	0.283689	0.366628	0.0932986	0.637691	0.241155	0.0609249	0.125793	0.523898	0.0221759	0.261303	0.076961	0.702115	0.0505142	0.82937
TGCT	0.00535132	0.0402132	0.0024226	0.767635	0.0757009	0.437387	0.0154882	0.633672	0.142995	0.989789	0.181608	0.393664	0.393712	0.133364	0.448334	0.00128326	0.00191655	0.00430889	1.76973e-05	0.0890747	1.4101e-05	0.677514	0.0591532	0.0141146	0.0150859	0.202764	0.84769	0.76529	0.136235	0.248105	2.52132e-10	0.70286	0.00428292	0.817147	0.620064	0.00583543	0.342877	0.0608873	0.0646681	6.79356e-05	0.121667	0.516097	0.967417	0.00518097	0.461961	0.0185214	0.296937	0.000999179	1.04858e-09
UVM	0.953238	0.117527	0.211523	0.97698	0.372019	0.69704	0.466685	0.44115	0.943394	0.778353	0.654203	0.401214	0.00988078	0.969723	0.31927	0.00679009	0.176174	0.261987	0.580695	0.718444	0.792355	0.242696	0.140215	0.999656	0.241351	0.0741045	0.969393	0.864411	0.673487	0.488411	0.201155	0.0188807	0.0888506	0.188334	0.562137	0.0379347	0.881761	0.218411	0.249288	0.00196523	0.104577	0.754323	0.865869	0.0519765	0.0688212	0.031299	0.298178	7.5972e-07	5.46188e-06
THYM	7.64138e-06	7.17617e-07	3.17565e-06	2.28863e-05	0.000395267	0.0534904	0.195823	0.424068	0.00137472	0.000159785	0.00110882	0.00465675	0	4.11129e-08	0	0.0092957	0.0273951	0.15524	1.82152e-07	0.00270697	0	0.389176	0.0110627	0.174852	0	0.0347013	0	2.78943e-05	6.12658e-05	7.30656e-05	2.23019e-09	2.46147e-10	9.463e-07	0.00081585	0.345422	1.36543e-06	0.681359	2.22525e-06	0.314473	0.0310153	1.86127e-06	0.000464993	2.49337e-08	0.358763	4.24491e-06	0	2.62811e-09	1.71302e-08	0.252113
CHOL	0.846159	0.700586	0.861443	0.450214	0.193261	0.35192	0.266695	0.576209	0.165779	0.233918	0.427849	0.370284	0.731978	0.501597	0.689491	0.466705	0.698362	0.243695	0.807624	0.660948	0.662037	0.791406	0.983866	0.989841	0.650093	0.921837	0.280758	0.999402	0.218036	0.708122	0.440296	0.590676	0.590676	0.284732	NA	0.354611	0.238168	0.980386	0.214731	0.250018	0.685071	0.820191	0.599397	0.722962	0.268014	0.44209	0.509313	0.452031	0.606354
ESCA	0.0108747	0.0277832	0.115678	0.000103245	2.21224e-05	0.000837358	0.723134	0.000263625	0.00404648	9.66097e-05	4.35269e-05	0.00010542	0.00465518	0.346274	0.024166	3.39328e-09	0.00335387	0.00279296	0.00438604	0.893866	5.62498e-05	0.42034	2.17781e-06	0.741804	1.08254e-05	0.305738	0.000440729	0.0182976	1.5287e-09	0.253776	0.141974	0.858522	0.0335042	1	NA	0.233839	0.00269487	1.54622e-05	0.00250617	0.0400027	0.497537	0.141618	0.486472	0.72255	0.966578	0.1265	0.199422	0.0599603	0.178846
STAD	0.868924	0.621959	0.377896	0.00321486	1.2749e-05	0.000330782	0.00378602	0.0325739	1.86498e-05	0.0356147	0.0784096	0.0594615	3.9256e-10	0.287993	8.30541e-05	4.56424e-23	0.693902	0.624272	5.47443e-13	0.00193735	0.848816	0.0204911	0.145456	0.155518	5.21013e-09	0.105766	0.000544009	0.165749	7.04923e-08	0.0687469	6.70855e-09	0.00046599	0.121915	0.333333	NA	5.98318e-06	0.0106959	0.12592	0.620522	0.03373	0.0117601	0.158322	0.833563	3.1268e-12	0.914567	0.150457	0.00126844	3.87389e-06	2.11945e-18
[truncated: 24 more columns]

## Sheet: Table S8
Supplementary Table 8: Cmap analysis scores
Compounds	ACC	BLCA	BRCA	CESC	CHOL	COAD	DLBC	ESCA	GBM	HNSC	KICH	KIRC	KIRP	LAML	LGG	LIHC	LUAD	LUSC	MESO	OV	PAAD	PCPG	PRAD	READ	SARC	SKCM	STAD	TGCT	THCA	THYM	UCEC	UCS	UVM
purvalanol-a	-99.82	-99.3	-99.89	-64.32	-99.72	-99.79	-79.83	-99.65	-99.79	-99.37	-99.86	-99.82	-99.82	-97.74	-99.75	-99.75	-99.79	-99.79	-99.89	-99.79	-99.79	-99.75	-99.65	-99.82	-99.79	-99.82	-99.78	0	-99.79	-99.79	-99.82	-99.75	-99.82
JAK3-inhibitor-VI	-99.75	-93.23	-99.61	0	-99.72	-99.36	57.46	-93.52	-99.61	-99.61	-99.54	-99.54	-99.79	-94.66	-99.54	-99.82	-99.51	-98.18	-99.61	-99.72	-99.65	-99.47	-99.61	-99.65	-99.44	-99.65	-99.54	0	-99.15	-99.19	-99.61	-99.61	-99.54
palbociclib	-99.72	-51.25	-99.93	-1.02	-77.04	-97.43	-33.66	-86.09	-98.98	-99.03	-99.58	-87.63	-97.92	-5.68	-99.51	-99.3	-98.98	-99.15	-99.26	-99.75	-97.84	-98.27	-99.47	-99.71	-99.51	-99.82	-99.65	0	-84.19	-98.8	-99.82	-95.6	-99.65
aminopurvalanol-a	-99.68	-98.8	-99.79	-36	-99.61	-99.68	-2.33	-98.43	-99.65	-98.44	-99.65	-99.68	-99.68	-97.78	-99.65	-99.47	-97.78	-98.61	-99.68	-99.65	-99.68	-99.4	-99.42	-99.65	-99.26	-99.61	-99.58	0	-99.33	-99.09	-98.94	-98.55	-99.54
angiogenesis-inhibitor	-99.22	0	-99.54	0	-98.71	-98.31	0	-79.21	-99.12	-99.01	-98.42	-97.15	-98.27	-97.45	-98.77	-98.94	-99.19	-97.53	-97.44	-93.45	-99.19	-99.12	-99.19	-97.25	-94.68	-98.52	-98.31	0	-92.48	-98.34	-98.34	-98.54	-99.12
amonafide	-99.03	-98.67	-98.8	0	-93.75	-88.4	-5.74	-77.29	-14.39	-98.52	-96.9	-98.23	-96.41	-87.73	-3.49	-86.47	-95.7	-96.79	-97.01	-79.27	-76.91	0	-87.41	-95.35	-88.3	-96.09	-91.53	-4.72	-78.83	-99.05	-93.18	-89.98	-54.18
wortmannin	-95.68	-97.5	-98.27	-19.02	-91.34	-94.78	-2.18	-93.41	-93.59	-84.27	-97.53	-94.04	-92.13	-89.85	-93.45	-98.38	-92.19	-92.44	-96.69	-83.43	-95.67	-87.24	-91.23	-97.92	-94.25	-97.05	-94.22	0	-63.95	-94.22	-95.35	-88.48	-93.66
cytochalasin-b	-88.97	-97.43	-98.7	-47.53	-68.28	-95.46	-65.43	-94.05	-82.35	-59.84	-95.68	-83.01	-90.85	-88.97	-69.17	-83.95	-83.94	-82.39	-91.94	-93.44	-88.09	-95.13	-82.01	-95.04	-85.18	-94.64	-92.69	-61.71	-62.38	-96.97	-93.51	-85.65	-93.48
PU-H71	0	-79.44	-13.27	-97.85	-15.09	-39.92	15.47	-87.5	0	13.14	-1.59	-15.47	-2.12	4.69	0	-59.37	-4.55	-82.66	-3.88	-3.42	-13.47	0	-10.92	-48.02	-6.19	0	-12.11	-66.19	0	3.49	-92.07	0	-13.69
NVP-AUY922	-77.51	-95.42	-67.17	-96.76	-53.55	-84.17	69.18	-91.6	-85.99	-1.3	-88.5	-44.02	-86.67	-1.44	-75.64	-83.92	-88.79	-90.79	-78.9	-30.29	-36.92	-88.37	-91.87	-92.27	-71.78	-64.08	-91.82	0	-15.4	-1.3	-96.41	-84.56	-19.12
mocetinostat	-95.26	-89.97	-96.19	-93.68	-96.3	-87.05	-79.39	-88.11	-94.86	-48.58	-96.93	-97.04	-94.61	0	-96.48	-96.05	-96.98	-97.78	-97.12	-85.6	-97.67	-94.11	-96.34	-97.78	-97.64	-96.37	-97.82	0	-2.96	-13.03	-89.58	-50.84	-71.8
vemurafenib	8.93	-67.29	-30.86	-92.88	-4.44	-88.89	-25.57	-22.41	14.71	57.42	7.43	-27.55	7.1	2.11	5.18	-14.54	2.64	4.05	-27.34	-16.77	-14.86	-1.55	20.63	-46.57	-26.37	3.91	-67.12	-0.05	-14.87	-1.13	-1.73	-1.35	-20.11
GSK-1059615	-4.37	-83.52	-93.28	-92.32	-25.76	-24.92	-84.74	-42.72	-64.14	-3.91	-87.07	-3.89	-4.76	-57.28	-46.95	0	-8.1	-48.23	-22.28	0	-34.76	-33.6	-19.79	-56.5	-13.48	-39.29	-41.53	0	0	0	0	0	-11.24
floxuridine	-99.19	-86.5	-96.88	-6.6	-99.51	-95.91	-1.3	-77.59	-97.63	-97.34	-99.37	-98.13	-97.99	-97.6	-87.34	-99.54	-48.39	-65.65	-99.22	-91.13	-98.27	-99.54	-98.07	-77.3	-98.8	-98.45	-71.05	-44.4	-98.61	-99.65	-99.01	-98.98	-99.19
AS-605240	-98.76	-53.77	53.17	-4.46	-32.74	-98.87	-0.63	-86.2	-66.99	-51.74	-92.43	-7.22	-97.17	-37.44	1.41	-71.7	1.06	-90.22	-97.78	36.49	14.99	-50.44	-95.49	-93.25	-1.73	-98.52	-85.37	0	-1.54	-1.94	-96.76	-89.95	-76.68
camptothecin	-98.48	-90.16	-98.39	0	-97.96	-98.48	-65.96	-71.86	-98.06	-98.7	-98.41	-97.89	-98.31	0	-97.99	-98.52	-98.52	-97.85	-98.24	-98.31	-97.96	-98.34	-98.66	-98.98	-98.2	-99.15	-98.34	0	-96.86	-96.51	-98.5	-97.92	-98.52
mitomycin-c	-96.12	-44.72	-89.91	37.57	-95.84	-80.89	-97.85	-20.72	-96.02	-94.43	-94.31	-94.19	-91.58	-43.46	-92.85	-92.74	-39.82	-48.81	-91.31	-93.2	-93.94	-72.23	-96.09	-94.86	-91.47	-93.94	-93.52	-0.67	-80.33	-94.26	-90.68	-91.53	-91.02
SN-38	-98.84	-85.25	-98.57	4.75	-98.63	-96.76	-97.33	-18.76	-97.55	-98.94	-98.87	-97.92	-98.84	-92.2	-97.43	-97.96	-95.38	-84.24	-98.56	-98.38	-97.46	-98.03	-98.41	-98.41	-98.7	-98.8	-97.29	0	-94.5	-98.27	-98.41	-96.62	-97.96
topotecan	-98.31	-93.07	-97.99	0	-97.99	-98.24	-97.09	-71.63	-97.96	-98.45	-98.41	-97.99	-98.17	0	-97.78	-98.17	-98.06	-97.96	-98.06	-98.06	-97.85	-97.99	-98.38	-98.31	-97.99	-98.48	-97.96	0	-95.63	-96.79	-97.96	-97.46	-97.89
etoposide	-98.24	-97.19	-98.77	-12.34	-92.71	-91.27	-96.9	-47.81	-97.64	-5.5	-98.59	-97	-95.38	-75.73	-94.4	-97.67	-81.41	-78.8	-94.22	-97.99	-97.17	-5.5	-97.66	-84.2	-98.06	-98.03	-84.45	-1.85	-98.03	-99.22	-97.53	-96.83	-99.08
doxorubicin	-97.99	-88.04	-97.82	-46.63	-97.99	-97.85	-96.33	-50.15	-97.85	-97.78	-97.78	-97.99	-97.5	-17.53	-97.39	-98.03	-97.89	-97.99	-97.99	-97.96	-98.48	-97.78	-97.99	-98.24	-98.27	-98.03	-98.41	0	-91.93	-79.74	-97.82	-85.03	-96.5
droxinostat	-95.31	-94.22	-94.93	-54.41	-86.22	-87.43	-8.1	-98.77	-86.58	-96.22	-75.71	-49.21	-98.66	-99.01	-92.08	-83.73	-98.24	-97.62	-87.49	-97.24	-72.43	-98.17	-96.9	-96.97	-97.63	-97.22	-93.64	-59.37	-77.28	-91.34	-98.7	-95.31	-77.63
NCH-51	-98.87	-94.5	-92.61	-46.15	-95.94	-98.26	-55.25	-98.59	-98.41	-94.22	-94.88	-98.84	-98.36	-34.92	-98.11	-96.45	-98.73	-98.73	-98.38	-94.07	-98.84	-98.77	-98.38	-98.36	-98.87	-96.23	-98.45	0	-89.28	-82.47	-98.41	-87.07	-94.01
ISOX	-98.8	-72.71	-78.56	-51.97	-98.48	-98.41	-83.83	-98.06	-97.46	-98.73	-93.24	-98.84	-95.05	-86.52	-97.87	-89.81	-95.05	-98.56	-92.38	-98.41	-98.59	-98.48	-95	-98.45	-98.84	-95.46	-98.77	-37.62	-93.52	-42.52	-94.45	-66.25	-95.25
bisbenzimide	-97.74	-35.16	-75.36	-5.6	-91.31	-96.75	-90.49	-22.68	-98.77	-99.75	-96.62	-95.54	-98.38	5	-95.53	-98.94	-95.56	-51.61	-82.63	-98.94	-80.93	-98.06	-97.78	-99.22	-99.22	-99.75	-55.79	0	-44.63	-88.67	-93.81	-86.91	-98.48
CAY-10470	-96.04	-52.35	-97.43	-11.48	-88.36	-97.93	-13.94	-71.6	-95.51	-99.33	-94.89	-81.44	-98.52	-37.87	-96.83	-67.01	-84.7	-86.33	-97.22	-98.24	-82.45	-98.14	-98.38	-98.34	-96.32	-96.44	-95.67	-20.05	-53.02	-97.89	-94.91	-76.31	-93
masitinib	-73.11	-63.65	-99.01	-90.97	-63.02	-68.29	0	-97.93	-94.67	-27	-99.51	-91.23	-96.86	-1.23	-81.02	-59.55	-81.65	-94.84	-37.84	-98.2	-83.16	-83.58	-91.36	-60.07	-88.63	-63.14	-92.82	0	-61.37	-42.04	-98.53	-13.39	-80.5
methotrexate	-92.7	-96.62	-97.56	0.46	-92.9	-84.73	-95.6	-97.06	-97.23	-0.99	-95.39	-99.5	-91.67	-85.54	-59.38	-89.61	-79.78	-65.24	-97.25	-84.59	-95.6	-74.18	-95.56	-94.82	-95.83	-96.54	-96.18	18.94	-67.9	-75.9	-93.9	-56.37	-90.92
AG-14361	-98.91	-49.05	-99.33	-1.59	-98.17	-98.14	-95.91	-17.86	-98.52	-95.88	-99.05	-96.9	-99.72	-2.71	-99.26	-97.82	-98.77	-96.93	-97.44	-99.37	-98.17	-99.15	-99.08	-82.6	-99.08	-98.91	-19.74	0.21	-77.37	-81.66	-99.39	-22.44	-98.06
roscovitine	-97.46	-75.95	-99.26	-42.46	-96.32	-45.07	-43.59	-24.73	-97.23	-63.02	-95.96	-96.41	-99.15	-43.2	-88.59	-97.46	-97.82	-7.34	-95.65	-80	-98.13	-97.12	-74.84	-69.36	-83.11	-97.37	-60.62	-1.2	-3.56	-90.34	-96.37	-72.69	-87.63
HG-5-113-01	-97.57	-87.15	-96.86	0	-97.57	-98.39	-3.65	-69.57	-98.96	-98.59	-98.65	-97.82	-98.59	-2.01	-99.3	-99.58	-97.82	-79.39	-98.1	-98.91	-97.89	-97.6	-97.89	-99.08	-96.52	-99.44	-97.74	58.03	-85.78	-89.21	-97.96	-93.72	-97.82
PI-103	-96.3	-59.03	-97.6	-54.6	-75.21	-96.8	0	-90.59	-94.67	-31.49	-97.08	-91.47	-95.85	-55.53	-96.97	-96.12	-96.86	-98.84	-94.7	-97.92	-96.4	-96.11	-96.48	-98.59	-97.61	-96.48	-98.24	0	-31.3	-85.59	-90.44	-88.98	-94.75
SU-11652	-97.39	-17.3	-96.37	0	-97.36	-95.03	0	-16.4	-98.48	-96.3	-98.17	-97.6	-97.27	-35.22	-98.13	-92.27	-98.13	-97.71	-96.65	-96.37	-99.4	-97.71	-98.56	-98.59	-98.22	-97.87	-98.44	0	-57.83	-65.42	-95.71	-83.88	-86.46
amsacrine	-98.8	-89.36	-90.03	46.28	-97.6	-96.97	-87.54	-80.92	-97.25	-96.45	-97.79	-98.61	-98.56	-95.82	-96.72	-96.55	-89.78	-87.81	-97.85	-96.58	-94.36	-96.07	-99.3	-95.38	-99.05	-97.74	-95.56	20.33	-94.36	-97.74	-91.72	-93.2	-97.25
methylene-blue	-98.17	-63.02	-96.09	0.63	-95.74	-97.46	0	-49.68	-98.43	-98.24	-97.99	-96.86	-98.24	-56.26	-96.76	-98.3	-97.5	-96.05	-94.93	-97.21	-96.41	-96.72	-98.87	-99.28	-97.11	-98.23	-98.84	0	-96.45	-96.23	-95.77	-94.71	-97.99
pyrimethamine	-6.89	-27.03	-96.93	-1.52	-40.99	-50.32	-0.63	-12.1	-47.99	-10.29	-94.31	-84.29	-82.14	-1.09	-52.98	-7.46	-68.85	-2.23	-18.13	-48.4	-35.64	-45.17	-61.45	-97.68	-56.78	-99.64	-96.6	0	-3.02	-82.79	-86.87	-41.17	-84.6
homochlorcyclizine	57.83	-0.49	32.62	29.19	26.02	0.95	0.18	14.3	50.68	26.37	30.55	5.05	62.24	-0.03	31.91	89.13	39.04	66.33	10.56	29.09	41.42	14.1	64.47	1.76	21.7	5.49	28.63	-81.81	33.2	-1.47	20.03	6.13	2.64
CGP-53353	-39.42	-34.34	-56.25	-39.59	-57.1	-38.51	0.7	-15.61	-44.57	-26.43	-59.7	-26.65	-52.34	-9.17	-45.86	-40.94	-69.02	-43.25	-65.94	-41.11	-38.72	-9.89	-36.54	-51.38	-38.94	-15.18	-58.93	-77.15	-0.78	-3.49	-58.85	-50.99	-35.23
GSK-3-inhibitor-II	-11.45	-93.66	-69.18	-70.05	-73.24	-28.01	6.2	-93.44	-31.92	-7.58	-16.46	-10.18	-42.05	-2.24	-30.85	-12.8	-74.69	-74.52	-27.36	-38.95	-71.41	-21.57	-42.94	-79.24	-59.48	-53.49	-50.16	-76.68	-8.3	-44.73	-5.94	-7.89	-33.6
deforolimus	72.53	3.01	65.96	6.84	94.35	44.56	-85.27	5.78	74.6	41.19	69.8	92.61	46.18	6.38	82.91	31.24	92.6	80.44	43.78	78.81	93.68	87.93	71.88	62.34	43.58	52.67	89.08	-72.19	39.87	26.85	30.06	19.1	-5.21
CAY-10618	-65.94	-25.27	-56.53	-9.31	-15.09	-70.42	-19.74	-19.18	-51.79	-1.9	-33.85	-30.5	-34.8	-84.54	-25.89	-87.37	-75.5	-77.84	-63.46	-41.63	-30.28	-83.69	-10.97	-77.36	-37.59	-84.91	-71.88	-70.19	-39.38	-90.08	-76.51	-9.51	-63.82
pyrvinium-pamoate	-97.34	-90.59	-93.27	64.73	-93.9	-93.97	-41.41	-82.63	-94.36	-93.13	-93.8	-93.09	-96.04	-92.18	-92.21	-94.79	-93.09	-85.8	-93.77	-96.37	-94.05	-93.97	-95.73	-91.96	-95.6	-96.69	-90.25	0	-91.33	-99.19	-94.89	-93.34	-96.48
mycophenolic-acid	-98.41	-82.65	-99.37	-2.18	-96.9	-95.45	-90	-42.79	-96.97	-95.54	-97.57	-97.6	-78.65	-34.44	-78.43	-92.72	-85.15	-94.45	-97.31	-90.67	-93.94	-54.92	-94.26	-96.93	-96.18	-94.47	-93.48	-15.73	-89.86	-93.67	-99.22	-89.86	-97.28
